# Supplementary material for: Synthesis, crystal structure and Hirshfeld surface analysis of the ortho­rhom­bic polymorph of 4-bromo-N-(4-bromo­benzyl­idene)aniline
Source: Acta Crystallogr E Crystallogr Commun. 2023 Feb 9;79(Pt 3):146–50. doi: 10.1107/S2056989023001111 (PMC9993916; doi:10.1107/S2056989023001111)
Supplement: Supplementary file 1 [file e-79-00146-sup1.cif]

##############################################################################
#                                                                            #
# This CIF contains the data in a paper accepted for publication in          #
# Acta Crystallographica Section E. It conforms to the requirements of       #
# Notes for Authors for Acta Crystallographica Section E, and has been       #
# peer reviewed under the auspices of the IUCr Commission on Journals.       #
#                                                                            #
# Full details of the Crystallographic Information File format               #
# are given in the paper "The Crystallographic Information File (CIF):       #
# a New Standard Archive File for Crystallography" by S. R. Hall, F. H.      #
# Allen and I. D. Brown [Acta Cryst. (1991), A47, 655-685].                  #
#                                                                            #
# The current version of the core CIF dictionary is obtainable from          #
# ftp://ftp.iucr.org/pub/cif_core.dic.                                       #
#                                                                            #
# Software is freely available for graphical display of the structure(s)     #
# in this CIF. For information consult the CIF software page                 #
# http://www.iucr.org/resources/cif/software.                                #
#                                                                            #
# This file may be used for bona fide research purposes within the           #
# scientific community so long as proper attribution is given to the journal # 
# article from which it was obtained.                                        #
#                                                                            #
##############################################################################
data_I
_audit_creation_method     'SHELXL-2018/3'
_chemical_name_systematic
;
(<i>E</i>)-<i>N</i>,1-Bis(4-bromophenyl)methanimine
;
_chemical_name_common
;
4-Bromo-<i>N</i>-(4-bromobenzylidene)aniline
;
_chemical_formula_moiety     'C13 H9 Br2 N'
_chemical_formula_sum     'C13 H9 Br2 N'
_chemical_formula_iupac     'C13 H9 Br2 N'
_chemical_formula_weight     339.03
_chemical_melting_point     ?
_space_group_crystal_system     orthorhombic
_space_group_name_H-M_alt     'P c c n'
_space_group_name_Hall     '-P 2ab 2ac'
loop_
    _space_group_symop_operation_xyz
    'x, y, z'
    '-x+1/2, -y+1/2, z'
    'x+1/2, -y, -z+1/2'
    '-x, y+1/2, -z+1/2'
    '-x, -y, -z'
    'x-1/2, y-1/2, -z'
    '-x-1/2, y, z-1/2'
    'x, -y-1/2, z-1/2'
_cell_length_a     27.4096(19)
_cell_length_b     7.3301(5)
_cell_length_c     5.9135(3)
_cell_angle_alpha     90
_cell_angle_beta     90
_cell_angle_gamma     90
_cell_volume     1188.11(13)
_cell_formula_units_Z     4
_cell_measurement_reflns_used     8006
_cell_measurement_theta_min     1.49
_cell_measurement_theta_max     26.08
_cell_measurement_temperature     173(2)
_exptl_crystal_description     'plate'
_exptl_crystal_colour     'colourless'
_exptl_crystal_size_max     0.45
_exptl_crystal_size_mid     0.33
_exptl_crystal_size_min     0.13
_exptl_crystal_density_diffrn     1.895
_exptl_crystal_density_meas     ?
_exptl_crystal_density_method     'not measured'
_exptl_crystal_F_000     656
_exptl_absorpt_coefficient_mu     6.792
_exptl_absorpt_correction_type     multi-scan
_exptl_absorpt_process_details
;
(MULABS; Spek, 2020)
;
_exptl_absorpt_correction_T_min     0.4112
_exptl_absorpt_correction_T_max     1.0000
_diffrn_ambient_temperature     173(2)
_diffrn_source     'sealed X-ray tube, 12 x 0.4 mm long-fine focus'
_diffrn_radiation_type     MoK\a
_diffrn_radiation_wavelength     0.71073
_diffrn_radiation_source     'fine-focus sealed tube'
_diffrn_radiation_monochromator     'plane graphite'
_diffrn_measurement_device_type     'STOE IPDS 2'
_diffrn_measurement_device     '2-circle goniometer'
_diffrn_measurement_method     '\f + \w scans'
_diffrn_detector     'image plate (34 cm diameter)'
_diffrn_detector_area_resol_mean     ?
_diffrn_reflns_number     11334
_diffrn_reflns_av_R_equivalents     0.0751
_diffrn_reflns_av_unetI/netI     0.0297
_diffrn_reflns_theta_min     1.486
_diffrn_reflns_theta_max     25.662
_diffrn_reflns_theta_full     25.242
_diffrn_measured_fraction_theta_max     0.998
_diffrn_measured_fraction_theta_full     0.999
_diffrn_reflns_limit_h_min     -33
_diffrn_reflns_limit_h_max     33
_diffrn_reflns_limit_k_min     -8
_diffrn_reflns_limit_k_max     8
_diffrn_reflns_limit_l_min     -6
_diffrn_reflns_limit_l_max     7
_refine_special_details     ?
_reflns_number_total     1125
_reflns_number_gt     911
_reflns_threshold_expression     'I > 2\s(I)'
_refine_ls_structure_factor_coef     Fsqd
_refine_ls_matrix_type     full
_refine_ls_R_factor_all     0.0533
_refine_ls_R_factor_gt     0.0365
_refine_ls_wR_factor_gt     0.0572
_refine_ls_wR_factor_ref     0.0609
_refine_ls_goodness_of_fit_ref     1.092
_refine_ls_restrained_S_all     1.092
_refine_ls_number_reflns     1125
_refine_ls_number_parameters     71
_refine_ls_number_restraints     0
_refine_ls_hydrogen_treatment     constr
_refine_ls_weighting_scheme     calc
_refine_ls_weighting_details
              'w=1/[\s^2^(Fo^2^)+(0.0216P)^2^+1.2266P] where P=(Fo^2^+2Fc^2^)/3'
_atom_sites_solution_hydrogens     geom
_atom_sites_solution_primary     direct
_atom_sites_solution_secondary     difmap
_refine_ls_shift/su_max     0.000
_refine_ls_shift/su_mean     0.000
_refine_diff_density_max     0.335
_refine_diff_density_min     -0.482
_refine_ls_extinction_method
;
(SHELXL-2018/3; Sheldrick, 2015)
;
_refine_ls_extinction_coef     0.0018(2)
_refine_ls_extinction_expression
                                  'Fc^*^=kFc[1+0.001xFc^2^\l^3^/sin(2\q)]^-1/4^'
loop_
    _atom_type_symbol
    _atom_type_description
    _atom_type_scat_dispersion_real
    _atom_type_scat_dispersion_imag
    _atom_type_scat_source
    'C' 'C' 0.0033 0.0016
                         'International Tables Vol C Tables 4.2.6.8 and 6.1.1.4'
    'H' 'H' 0.0000 0.0000
                         'International Tables Vol C Tables 4.2.6.8 and 6.1.1.4'
    'Br' 'Br' -0.2901 2.4595
                         'International Tables Vol C Tables 4.2.6.8 and 6.1.1.4'
    'N' 'N' 0.0061 0.0033
                         'International Tables Vol C Tables 4.2.6.8 and 6.1.1.4'
_computing_data_collection
;
X-Area (Stoe & Cie, 2009)
;
_computing_cell_refinement
;
X-Area (Stoe & Cie, 2009)
;
_computing_data_reduction
;
X-RED32 (Stoe & Cie, 2009)
;
_computing_structure_solution
;
SHELXS-97 (Sheldrick, 2008)
;
_computing_structure_refinement
;
SHELXL-2018/3(Sheldrick, 2015)
;
_computing_molecular_graphics
;
PLATON (Spek, 2020) and Mercury (Macrae <i>et al.</i>,  2020)
;
_computing_publication_material
;
SHELXL-2018/3 (Sheldrick, 2015), PLATON (Spek, 2020) and
Publcif (Westrip, 2010)
;
loop_
    _atom_site_type_symbol
    _atom_site_label
    _atom_site_fract_x
    _atom_site_fract_y
    _atom_site_fract_z
    _atom_site_U_iso_or_equiv
    _atom_site_adp_type
    _atom_site_calc_flag
    _atom_site_occupancy
    _atom_site_disorder_assembly
    _atom_site_disorder_group
    Br Br1 0.20539(2) 0.04724(6) 0.54116(7) 0.03603(15) Uani d 1 . .
    C C1 0.06221(13) -0.0182(5) 0.1208(6) 0.0249(7) Uani d 1 . .
    C C2 0.10666(12) -0.0797(4) 0.0348(6) 0.0263(8) Uani d 1 . .
    H H2 0.107547 -0.136872 -0.109346 0.032 Uiso calc 1 . .
    C C3 0.14960(12) -0.0586(5) 0.1562(6) 0.0269(8) Uani d 1 . .
    H H3 0.179825 -0.098688 0.095236 0.032 Uiso calc 1 . .
    C C4 0.14765(12) 0.0211(5) 0.3664(6) 0.0234(7) Uani d 1 . .
    C C5 0.10402(12) 0.0822(4) 0.4573(6) 0.0241(7) Uani d 1 . .
    H H5 0.103375 0.137253 0.602660 0.029 Uiso calc 1 . .
    C C6 0.06141(12) 0.0622(5) 0.3344(6) 0.0247(8) Uani d 1 . .
    H H6 0.031373 0.103567 0.396099 0.030 Uiso calc 1 . .
    N N1 0.0189(6) -0.0524(16) -0.013(3) 0.0249(7) Uani d 0.5 A 1
    C C7 0.0200(8) -0.0280(19) -0.026(4) 0.0249(7) Uani d 0.5 A 2
    H H7 0.023969 -0.080904 -0.171946 0.037 Uiso calc 0.5 A 2
loop_
    _atom_site_aniso_label
    _atom_site_aniso_U_11
    _atom_site_aniso_U_22
    _atom_site_aniso_U_33
    _atom_site_aniso_U_12
    _atom_site_aniso_U_13
    _atom_site_aniso_U_23
    Br1 0.02284(19) 0.0454(2) 0.0398(2) -0.00407(19) -0.00786(17) -0.0014(2)
    C1 0.0279(12) 0.0196(18) 0.0272(15) -0.0043(13) -0.0033(11) 0.0045(13)
    C2 0.0331(18) 0.0231(19) 0.0229(17) -0.0017(14) -0.0001(15) -0.0011(16)
    C3 0.0257(16) 0.028(2) 0.0267(19) 0.0032(17) 0.0051(14) -0.0001(17)
    C4 0.0196(15) 0.0229(18) 0.0276(18) -0.0043(14) -0.0001(13) 0.0045(15)
    C5 0.0287(17) 0.0206(19) 0.0229(16) -0.0023(13) 0.0026(15) 0.0005(15)
    C6 0.0191(15) 0.0226(19) 0.032(2) -0.0011(15) 0.0016(14) -0.0002(17)
    N1 0.0279(12) 0.0196(18) 0.0272(15) -0.0043(13) -0.0033(11) 0.0045(13)
    C7 0.0279(12) 0.0196(18) 0.0272(15) -0.0043(13) -0.0033(11) 0.0045(13)
_geom_special_details
;
 All esds (except the esd in the dihedral angle between two l.s. planes)
 are estimated using the full covariance matrix.  The cell esds are taken
 into account individually in the estimation of esds in distances, angles
 and torsion angles; correlations between esds in cell parameters are only
 used when they are defined by crystal symmetry.  An approximate (isotropic)
 treatment of cell esds is used for estimating esds involving l.s. planes.
;
loop_
    _geom_bond_atom_site_label_1
    _geom_bond_atom_site_label_2
    _geom_bond_site_symmetry_2
    _geom_bond_distance
    _geom_bond_publ_flag
    Br1 C4 . 1.900(3) ?
    C1 C6 . 1.394(5) ?
    C1 C2 . 1.395(5) ?
    C1 N1 . 1.448(17) ?
    C1 C7 . 1.45(2) ?
    C2 C3 . 1.387(5) ?
    C2 H2 . 0.9500 ?
    C3 C4 . 1.374(5) ?
    C3 H3 . 0.9500 ?
    C4 C5 . 1.385(5) ?
    C5 C6 . 1.383(5) ?
    C5 H5 . 0.9500 ?
    C6 H6 . 0.9500 ?
    N1 N1 5 1.30(3) ?
    C7 C7 5 1.21(4) ?
    C7 H7 . 0.9500 ?
loop_
    _geom_angle_atom_site_label_1
    _geom_angle_atom_site_label_2
    _geom_angle_atom_site_label_3
    _geom_angle_site_symmetry_1
    _geom_angle_site_symmetry_3
    _geom_angle
    _geom_angle_publ_flag
    C6 C1 C2 . . 118.7(3) ?
    C6 C1 N1 . . 123.8(8) ?
    C2 C1 N1 . . 117.4(7) ?
    C6 C1 C7 . . 123.6(9) ?
    C2 C1 C7 . . 117.5(9) ?
    C3 C2 C1 . . 121.1(3) ?
    C3 C2 H2 . . 119.5 ?
    C1 C2 H2 . . 119.5 ?
    C4 C3 C2 . . 118.8(3) ?
    C4 C3 H3 . . 120.6 ?
    C2 C3 H3 . . 120.6 ?
    C3 C4 C5 . . 121.5(3) ?
    C3 C4 Br1 . . 120.1(3) ?
    C5 C4 Br1 . . 118.4(3) ?
    C6 C5 C4 . . 119.4(3) ?
    C6 C5 H5 . . 120.3 ?
    C4 C5 H5 . . 120.3 ?
    C5 C6 C1 . . 120.5(3) ?
    C5 C6 H6 . . 119.8 ?
    C1 C6 H6 . . 119.8 ?
    N1 N1 C1 5 . 119.0(18) ?
    C7 C7 C1 5 . 123(3) ?
    C7 C7 H7 5 . 118.3 ?
    C1 C7 H7 . . 118.3 ?
loop_
    _geom_torsion_atom_site_label_1
    _geom_torsion_atom_site_label_2
    _geom_torsion_atom_site_label_3
    _geom_torsion_atom_site_label_4
    _geom_torsion_site_symmetry_1
    _geom_torsion_site_symmetry_2
    _geom_torsion_site_symmetry_3
    _geom_torsion_site_symmetry_4
    _geom_torsion
    _geom_torsion_publ_flag
    C6 C1 C2 C3 . . . . -1.3(5) ?
    N1 C1 C2 C3 . . . . -177.6(5) ?
    C7 C1 C2 C3 . . . . 173.6(6) ?
    C1 C2 C3 C4 . . . . 1.3(5) ?
    C2 C3 C4 C5 . . . . -0.7(5) ?
    C2 C3 C4 Br1 . . . . 178.5(3) ?
    C3 C4 C5 C6 . . . . 0.1(5) ?
    Br1 C4 C5 C6 . . . . -179.1(3) ?
    C4 C5 C6 C1 . . . . -0.1(5) ?
    C2 C1 C6 C5 . . . . 0.7(5) ?
    N1 C1 C6 C5 . . . . 176.7(6) ?
    C7 C1 C6 C5 . . . . -173.9(6) ?
    C6 C1 N1 N1 . . . 5 28.0(17) ?
    C2 C1 N1 N1 . . . 5 -155.9(13) ?
    C6 C1 C7 C7 . . . 5 -2(2) ?
    C2 C1 C7 C7 . . . 5 -177.0(15) ?
loop_
    _geom_hbond_atom_site_label_D
    _geom_hbond_atom_site_label_H
    _geom_hbond_atom_site_label_A
    _geom_hbond_site_symmetry_A
    _geom_hbond_distance_DH
    _geom_hbond_distance_HA
    _geom_hbond_distance_DA
    _geom_hbond_angle_DHA
    C2 H2 Cg1 8_555 0.95 2.81 3.535(3) 134
    C5 H5 Cg1 8_566 0.95 2.78 3.494(3) 133
_shelx_space_group_comment
;
The symmetry employed for this shelxl refinement is uniquely defined
by the following loop, which should always be used as a source of
symmetry information in preference to the above space-group names.
They are only intended as comments.
;
_shelx_hkl_file
;
   0   0  -1    2.51    4.25
   0   0   1    2.91    4.41
   0   0   1    2.84    4.68
   0   0   2 3115.11   32.27
   0   0   2 2794.19   33.23
   0   0   2 3102.14   29.95
   0   0   3   -1.89    5.36
   0   0   3    1.25    3.09
   0   0   3    0.09    4.23
   0   0   4   96.26    5.14
   0   0   4  106.39    7.35
   0   0   4   96.23    4.36
   0   0   5   -1.48    5.09
   0   0   5    1.50    5.87
   0   0   5    2.73    8.26
   0   0   6   26.96    5.95
   0   0   6   34.65   10.66
   0   0   6   31.67    7.53
   0   0   7   -7.96   13.53
   0   0   7    5.05    9.84
   0   0   7    3.26    6.71
   0  -1   0    4.33    4.64
   0   1   0    6.05    4.88
   0  -1   1    1.66    8.94
   0  -1   1    0.44    6.37
   0   1   1    0.95    3.07
   0   1  -1    1.86    7.90
   0  -1  -1    0.39    3.19
   0   1  -1    0.45    8.16
   0  -1   2    2.08    8.66
   0   1  -2    3.78    5.40
   0  -1  -2    1.78    2.98
   0   1  -2    4.10    4.55
   0  -1   2    5.31    6.15
   0   1   2    7.35    3.96
   0   1  -3   -1.95    4.66
   0  -1   3    1.25    7.59
   0   1   3    3.82    4.18
   0  -1   3   -1.32    6.12
   0   1   3    3.62    3.98
   0   1   4   44.50    4.82
   0  -1   4   36.05    8.50
   0  -1   4   44.83    6.77
   0   1   4   46.48    5.66
   0   1   4   43.05    5.05
   0  -1   4   47.13    5.02
   0   1   5    6.24    3.86
   0  -1   5   10.28    7.53
   0   1   5    5.38    6.88
   0   1   5   -4.98    5.24
   0  -1   5   -7.34    5.23
   0  -1   5   -2.09    9.28
   0   1   6   34.51    9.45
   0  -1   6   14.92    9.15
   0  -1   6   13.38   10.52
   0  -1   6   12.72    5.88
   0   1   6   16.72    6.39
   0   1   6   11.12    6.04
   0  -1   7    8.49    6.80
   0   1   7  -11.70   13.18
   0   1   7   -4.45    8.42
   0  -1   7    7.40   11.83
   0  -1   7    4.28   12.20
   0   1   7    7.15    6.75
   0   2   0 6624.94   58.53
   0  -2   0 6676.61   60.03
   0   2   1    0.64    4.42
   0  -2   1    1.52    5.94
   0  -2  -1   -1.37    4.30
   0   2  -1    0.67    5.56
   0   2  -1    0.96    5.69
   0   2  -2 1524.54   21.09
   0   2  -2 1312.79   20.98
   0   2   2 1406.33   13.98
   0  -2  -2 1494.06   14.65
   0  -2   2 1394.95   18.98
   0  -2   2 1356.24   17.44
   0   2  -3   -0.27    5.53
   0   2  -3   -2.78    6.62
   0  -2   3   -2.77    8.35
   0   2   3    1.92    4.10
   0  -2   3   -0.95    7.90
   0  -2   4   46.81    8.89
   0  -2   4   47.35    9.37
   0   2  -4   52.34    5.89
   0   2  -4   51.62    5.58
   0   2   4   45.85    3.53
   0   2   4   46.11    3.70
   0  -2   5    5.12    5.34
   0   2   5   -7.34    3.56
   0   2   5   -0.17    3.67
   0  -2   5    4.26    7.93
   0  -2   5    5.44    9.47
   0   2   5   -5.52    4.32
   0  -2   6   12.78    9.23
   0  -2   6   14.76    6.09
   0   2   6   14.13    4.29
   0   2   6   16.33    5.97
   0  -2   6    7.72   10.71
   0   2   6    8.97    8.02
   0  -2   7    3.86   12.22
   0  -2   7    0.79    6.88
   0   2   7    9.66    7.38
   0   2   7   13.41   11.82
   0   2   7   -7.67    6.97
   0  -2   7   13.30   12.52
   0   3   0    2.61    4.44
   0  -3   0    2.39    2.96
   0  -3   1   -0.13    4.98
   0   3  -1    2.98    5.32
   0   3  -1    4.81    5.75
   0  -3  -1    2.38    4.25
   0   3   1    1.75    2.98
   0  -3  -2    6.09    4.50
   0  -3   2    2.79    5.44
   0   3  -2    5.76    7.07
   0   3  -2   11.03    9.97
   0   3   2   10.67    4.48
   0  -3   3    0.88    5.94
   0   3   3    7.71    4.43
   0   3  -3   -0.44    6.89
   0  -3   3   -3.89    5.55
   0  -3  -3    3.65    4.63
   0   3  -3    8.87    8.41
   0   3   4  228.98    5.85
   0  -3   4  222.01    8.81
   0   3   4  247.65    4.95
   0   3  -4  238.06    8.44
   0   3  -4  249.60    8.79
   0  -3   4  201.12    7.46
   0   3   5    6.01    3.76
   0  -3   5    5.45    8.12
   0  -3   5   -1.22    6.70
   0   3   5    3.95    3.71
   0   3   6   78.34    7.71
   0  -3   6   82.47    9.95
   0  -3   6   77.35    9.61
   0   3   6   80.97    4.62
   0   3   6   65.18    6.39
   0  -3   6   69.27    6.51
   0  -4   0  338.91    6.86
   0   4   0  339.84    7.06
   0  -4  -1   -0.51    3.12
   0   4  -1    1.52    5.42
   0  -4   1    0.73    3.39
   0   4   1    0.57    3.27
   0   4  -1   -2.40    5.75
   0   4   2   71.06    4.90
   0   4  -2   71.58    6.84
   0   4  -2   66.83    7.99
   0  -4   2   69.44    5.70
   0  -4  -2   70.11    4.82
   0  -4  -3    1.80    3.39
   0   4  -3    3.18    8.58
   0  -4   3    3.14    5.46
   0   4  -3    1.01    8.06
   0   4   3    1.57    3.27
   0   4  -4    0.44    6.26
   0   4   4    1.58    3.43
   0   4  -4   -5.16   10.22
   0  -4   4   -1.40    7.16
   0  -4   5   -5.07    6.27
   0   4   5   -1.02    4.16
   0   4  -5    3.74    6.73
   0   4   5   -5.70    5.54
   0  -4   5    2.17    8.01
   0   4  -5   -0.94    7.44
   0  -4   6    0.96    7.74
   0   4   6    3.57    4.87
   0   4   6    0.64    4.37
   0   4   6    6.88    6.57
   0  -4   6    0.46    7.38
   0  -5   0    1.41    5.09
   0   5   0    4.09    5.26
   0   5   1    2.14    3.53
   0   5  -1    3.57    5.67
   0   5  -1   -1.32    4.14
   0  -5  -1    5.21    3.23
   0  -5   1    3.55    5.06
   0  -5   2    7.96    5.44
   0  -5  -2    5.40    3.32
   0   5   2    9.18    3.44
   0   5  -2    5.90    7.75
   0   5  -2   13.92    7.03
   0  -5  -3   -3.02    3.41
   0   5  -3    3.22    8.53
   0   5  -3    1.17    9.37
   0   5   3    2.15    4.81
   0  -5   3    6.12    5.52
   0  -5  -4  249.25    6.37
   0   5  -4  241.74    9.62
   0   5  -4  250.33   11.71
   0   5   4  216.92    4.86
   0  -5   4  212.70    7.66
   0   5   5    1.15    4.32
   0   5   5    2.73    4.15
   0   5  -5    3.89    8.16
   0  -5   5   -2.79    7.73
   0   5  -5   -7.87   10.11
   0   6   0   89.66    4.39
   0  -6   0   82.68    5.74
   0   6   1   -0.77    5.47
   0  -6   1    3.99    5.46
   0  -6  -1    8.74    3.57
   0   6  -1   -4.97    6.25
   0   6  -1    4.13    6.06
   0  -6  -2   44.22    3.77
   0   6   2   43.02    5.60
   0  -6   2   42.35    5.96
   0   6  -2   39.25    8.19
   0   6  -2   39.48    7.82
   0  -6  -3   -1.87    3.77
   0   6  -3   -0.78    8.96
   0  -6   3    8.54    5.90
   0   6   3   -1.01    5.37
   0   6  -3    3.46   10.31
   0  -6  -4   17.76    4.09
   0   6  -4   29.43   10.89
   0   6  -4   31.10    8.98
   0   6   4   22.18    5.54
   0  -6   4   26.39    7.79
   0   6   5   -4.07    4.63
   0   6  -5   -1.01   12.89
   0   6  -5    1.54    9.00
   0  -6   5   -3.82    9.17
   0   6   5    0.59    4.39
   0   7   0    1.84    6.33
   0  -7   0    8.30    5.85
   0   7   0    8.84    5.98
   0   7  -1   -1.59    7.11
   0   7  -1    3.05    6.64
   0   7   1    0.00    5.93
   0  -7   1   -0.14    6.00
   0  -7  -1    7.79    5.58
   0   7   2   23.25    6.04
   0   7  -2    3.59    8.65
   0   7  -2   10.92    8.70
   0  -7   2   10.53    6.29
   0  -7  -2   11.98    5.64
   0   7   3    1.72    4.38
   0   7  -3  -11.60   11.40
   0   7  -3   -8.62   10.48
   0  -7  -3    3.43    4.01
   0  -7   3   -1.10    6.59
   0   7  -4   83.59   11.53
   0   7  -4   89.89   12.44
   0   7   4   99.81    4.82
   0  -7   4   89.39    9.56
   0  -7  -4   52.05    4.60
   0  -8   0  145.78    7.17
   0   8   0  134.51    7.42
   0   8   0  147.10    6.86
   0   8  -1   -7.87    5.66
   0  -8   1    1.61    4.69
   0   8   1    1.66    4.66
   0   8  -1    1.18    5.20
   0  -8  -1    3.24    6.44
   0   8  -2   38.53    7.59
   0   8  -2   56.58   10.15
   0  -8   2   54.03    7.13
   0   8   2   55.13    5.15
   0  -8  -2   67.13    6.72
   0  -8  -3   -7.92    6.72
   0   8  -3    4.89    8.45
   0   8   3   -6.42    7.03
   0   8  -3   -0.43   13.10
   0  -8   3   -4.36    8.98
   1   0   1    0.95    4.36
  -1   0   1    0.74    5.02
   1   0  -1   -0.06    4.47
   1   0  -1    1.55    4.70
  -1   0  -1   -0.01    3.16
  -1   0   1   -0.06    4.19
  -1   0   2  533.43   10.42
  -1   0   2  543.60    9.74
  -1   0   2  522.01    9.29
   1   0   2  517.76    8.96
   1   0   2  522.42   11.15
  -1   0  -2  525.98    8.93
  -1   0   3    0.78    4.42
  -1   0   3    2.29    4.05
   1   0   3    4.04    3.95
   1   0   3    0.32    4.52
   1   0   3    3.84    5.19
  -1   0   3    0.15    5.37
  -1   0   4  545.73    9.26
  -1   0   4  628.05   12.04
   1   0   4  611.75   12.46
   1   0   4  565.86    9.22
  -1   0   4  553.40    8.83
   1   0   4  557.77    8.70
  -1   0   5    5.94    4.99
   1   0   5    3.20    5.16
  -1   0   5   -3.16    7.95
  -1   0   5    3.63    5.87
   1   0   5    3.19    5.89
   1   0   5   -2.25    8.20
   1   0   6  214.37    8.68
   1   0   6  195.51    6.99
  -1   0   6  213.90    8.67
   1   0   6  239.21   12.17
  -1   0   6  198.19    7.10
  -1   0   6  241.09   12.00
  -1   0   7   -5.96   10.07
   1   0   7    3.17    6.81
   1   0   7    5.52   13.65
  -1   0   7    1.09    6.59
  -1   0   7  -10.03   13.28
   1   0   7   -6.21    9.97
   1  -1   0  235.78    7.68
  -1  -1   0  242.38    8.68
   1   1   0  242.26    8.91
  -1   1   0  232.21    8.48
  -1  -1   1   15.54    8.52
   1   1  -1   19.27    8.42
   1   1   1   18.08    4.44
  -1   1  -1   15.45    9.66
   1  -1  -1   21.31    4.82
   1  -1   1   17.73    6.29
   1   1  -1   14.66   10.18
   1  -1   1   18.04    8.08
  -1   1  -1   16.66    8.67
  -1   1   1   19.78    3.40
  -1  -1   1   15.20    7.18
  -1  -1  -1   15.44    4.42
  -1   1  -2  134.75    6.37
   1  -1  -2  139.57    4.64
  -1   1   2  132.10    5.21
   1   1  -2  134.60    6.90
   1  -1   2  131.89    8.05
   1   1   2  129.81    4.20
  -1   1  -2  127.79    7.95
  -1  -1   2  123.56    8.73
   1   1  -2  136.64    7.50
  -1  -1   2  134.32    8.09
   1   1   2  133.26    5.21
   1  -1   2  127.93   10.47
  -1  -1   3    1.99    7.50
   1   1   3    6.00    4.21
   1   1   3    2.16    3.98
   1   1  -3    1.58    5.03
  -1   1   3    1.14    4.03
   1  -1   3    1.87    7.57
  -1   1   3   -0.26    4.23
   1  -1   3    2.75    6.35
  -1  -1   3    5.74    7.14
  -1   1  -3    3.10    4.78
  -1   1   4   17.75    3.60
   1  -1   4   16.74   10.20
  -1  -1   4   21.00    8.11
   1  -1   4   18.36    4.85
  -1   1   4   20.44    3.37
   1   1   4   19.86    3.58
  -1  -1   4   23.98    5.80
  -1  -1   4   21.21    6.50
  -1   1   4   19.57    5.65
   1   1   4   19.33    4.79
   1   1   4   19.96    3.96
   1   1   5    3.92    3.57
   1   1   5   -6.92    3.81
  -1  -1   5    2.23    7.59
   1   1   5    5.99    6.88
  -1   1   5   -4.30    5.25
  -1   1   5    2.25    5.35
   1  -1   5    3.07    5.31
   1  -1   5    3.51    8.94
  -1   1   5    6.05    4.78
   1  -1   5   -1.90    7.53
  -1  -1   5    4.32    5.14
  -1  -1   5    0.35    9.09
   1   1   6   -6.62    9.56
  -1  -1   6    4.64    7.12
  -1  -1   6    6.57   12.79
  -1  -1   6    3.63    9.10
   1  -1   6   -6.24    6.05
   1  -1   6    8.59    9.26
  -1   1   6   -2.39    4.68
  -1   1   6    9.85    6.03
   1   1   6    2.33    6.01
   1  -1   6    0.58   10.20
   1   1   6    2.57    4.62
  -1   1   6    6.49    9.29
  -1  -1   7    3.00   11.85
   1   1   7    7.41    8.16
  -1   1   7   10.34    8.38
   1   1   7    5.38   13.94
   1  -1   7    9.70   11.80
  -1  -1   7    4.36    6.71
   1   1   7    0.70    7.00
  -1   1   7    3.12    6.69
  -1   1   7   -2.20    9.34
   1  -1   7    6.34    6.71
  -1  -1   7   14.33   12.39
   1  -1   7    5.11   12.09
   1   2   0    3.42    4.67
   1  -2   0    1.27    4.80
  -1   2   0    2.94    4.94
  -1  -2   0    0.77    3.23
  -1   2  -1    2.01    5.88
  -1   2  -1    1.94    5.37
   1   2  -1    2.73    5.93
   1  -2  -1    1.63    3.14
   1   2   1    3.47    3.04
  -1  -2  -1    1.66    4.31
  -1  -2   1    2.42    4.55
   1  -2   1    1.10    5.04
  -1   2   1    2.47    4.42
  -1  -2   1    2.22    5.42
   1   2  -1    2.57    5.40
  -1  -2   2  246.51    9.35
   1  -2  -2  266.50    6.21
   1  -2   2  264.90    9.50
  -1   2  -2  279.48   10.99
  -1  -2   2  223.21    8.17
  -1   2  -2  230.04   10.99
   1   2  -2  241.95   10.94
   1   2   2  247.78    5.81
   1   2  -2  272.70   10.79
   1  -2   2  248.21    9.53
  -1   2   2  264.12    5.22
  -1  -2  -2  276.09    6.06
   1  -2   3    8.46    6.23
  -1   2   3   10.66    3.00
   1  -2  -3    9.70    4.52
   1   2   3   11.39    3.01
  -1   2  -3    9.77    5.61
  -1   2  -3    9.83    6.17
  -1  -2   3    9.91    8.02
   1   2  -3   10.71    5.31
   1   2  -3   13.48    6.56
   1  -2   3    1.11    9.96
   1   2   3   10.42    3.19
  -1  -2   3    4.56    6.43
   1  -2   4  295.11   10.72
  -1   2   4  324.26    5.55
  -1  -2   4  318.17   10.08
   1   2   4  330.57    6.67
  -1  -2   4  284.02   11.15
  -1   2  -4  354.00    7.97
   1   2   4  316.56    5.47
  -1   2   4  316.98    6.69
   1  -2   4  292.00   10.85
   1   2  -4  312.83    8.01
   1  -2   5    3.35   11.53
   1   2   5    4.32    3.71
   1  -2   5    8.24    7.92
   1   2   5   -0.93    6.16
  -1   2   5    7.28    3.75
  -1   2   5   -0.15    6.07
  -1   2   5   14.34    5.02
  -1  -2   5    7.25    8.35
  -1  -2   5    5.19    6.49
   1   2   5    9.19    5.19
  -1  -2   5    4.85    9.52
  -1  -2   6  110.03    6.80
   1  -2   6  111.55   11.64
  -1   2   6  113.92    5.04
  -1  -2   6  117.70   10.18
   1  -2   6  111.61   11.59
   1  -2   6  107.38    6.71
  -1  -2   6  118.73   11.55
  -1   2   6  110.62    6.30
   1   2   6  114.53    6.49
   1   2   6  117.07    6.59
  -1   2   6  127.27    8.84
   1   2   6  120.37    9.06
   1   2   7   10.82    7.27
   1  -2   7   -6.77   12.36
  -1   2   7    7.51    6.70
  -1  -2   7   -6.64    8.70
  -1   2   7   -1.61    5.42
   1   2   7   -3.88    7.45
   1  -2   7   -9.89   12.45
  -1   2   7   -0.37   11.40
   1  -2   7    5.26    8.54
  -1  -2   7    0.17   10.67
   1   2   7   17.26   11.67
  -1  -2   7    0.43   12.65
  -1  -3   0  873.03   11.19
  -1   3   0  897.44   11.24
   1   3   0  877.70   11.14
   1  -3   0  889.28   10.80
  -1   3   1    1.08    4.42
  -1  -3  -1    1.14    3.04
   1  -3  -1    0.38    4.31
   1   3  -1    4.00    5.48
   1   3  -1    6.64    5.32
   1  -3   1   -2.86    4.88
   1   3   1    2.58    3.12
  -1  -3   1    2.24    4.63
  -1   3  -1    1.03    5.14
  -1   3  -1   -0.75    3.98
   1   3  -2  460.82   13.00
  -1   3   2  554.48    7.74
   1   3  -2  543.86   11.59
   1  -3   2  533.55   10.03
  -1  -3   2  544.77    9.81
  -1  -3   2  570.88   11.55
  -1   3  -2  515.99   11.78
  -1  -3  -2  553.21    7.02
  -1   3  -2  474.80   12.34
   1  -3  -2  574.79    7.87
   1   3   2  546.61    6.92
  -1   3   3    1.56    4.36
   1  -3   3    5.30    6.44
   1   3  -3    2.44    8.24
  -1  -3   3    2.80    6.83
   1  -3   3    1.36    6.12
  -1   3  -3    2.53    8.61
   1  -3  -3    2.07    4.54
   1   3  -3    2.19    6.31
  -1  -3  -3    1.05    3.28
  -1   3  -3    8.23    8.20
  -1  -3   3    1.22    5.49
   1   3   3    2.77    4.48
  -1  -3   4   79.46    7.32
   1   3   4   81.44    5.04
   1   3  -4   95.29    7.46
  -1   3  -4   85.41    6.98
   1   3  -4   90.99    7.36
   1   3   4   79.53    5.35
  -1   3  -4   87.71    6.59
  -1   3   4   85.95    4.94
   1  -3   4   77.35    6.60
  -1  -3   4   78.18    6.52
   1  -3   4   89.14    9.31
  -1  -3   5    5.29    5.40
  -1   3   5    0.37    3.69
   1   3  -5    0.91    7.59
  -1  -3   5    7.54    9.78
  -1   3  -5   -1.74    7.49
   1  -3   5    0.62    8.10
  -1   3   5    6.16    5.48
   1   3   5   -1.53    5.33
  -1  -3   5   -1.20    7.17
   1   3   5    2.40    3.82
   1  -3   5    8.16   10.41
   1   3   6    0.01    6.04
  -1   3   6    2.02    6.19
  -1   3   6   -1.37    4.97
   1  -3   6    2.67    6.29
   1   3   6   -4.38    4.96
   1  -3   6   -7.11    9.86
  -1  -3   6    0.76    7.35
  -1   3   6   -2.32    4.29
  -1  -3   6   -2.44    7.75
   1  -3   6    1.07    7.32
   1   3   6   -4.17    4.27
  -1  -3   6   -3.16   11.20
  -1   4   0   -3.46    4.91
   1  -4   0    0.91    4.57
  -1  -4   0   -2.12    4.36
   1   4   0   -0.45    4.64
   1  -4  -1   -1.24    4.49
  -1   4  -1    5.01    5.32
   1   4  -1    0.24    5.74
   1  -4   1    2.42    5.02
   1   4   1    0.41    4.66
  -1   4  -1    0.45    5.71
  -1  -4   1    2.76    4.76
   1   4  -1    1.74    5.29
  -1  -4  -1   -0.93    4.37
  -1   4   1    1.91    3.35
  -1   4  -2   21.46    6.55
   1  -4  -2   18.88    4.81
   1   4  -2   14.73    4.96
  -1   4   2   19.66    4.86
  -1   4  -2   19.61    7.74
  -1  -4   2   22.37    5.29
  -1  -4  -2   17.60    3.32
   1  -4   2   21.12    5.31
   1   4   2   21.26    4.62
   1   4  -2   22.09    7.48
   1  -4  -3   19.93    4.81
   1   4  -3   19.31    8.60
   1  -4   3   18.07    5.61
  -1   4   3   11.57    4.75
  -1   4  -3   18.33    8.33
  -1   4  -3   16.68    8.66
   1   4  -3   20.43    8.29
  -1  -4  -3   24.57    4.77
   1   4   3   14.68    4.77
  -1  -4   3   16.60    6.80
  -1   4   4   44.21    4.99
  -1  -4   4   39.76    5.95
   1  -4   4   44.55    6.56
   1   4  -4   56.45    9.14
  -1  -4   4   38.46    6.10
   1   4   4   49.11    3.58
   1   4   4   36.94    3.76
   1  -4  -4   37.05    3.89
  -1   4  -4   42.41    6.88
   1   4  -4   44.66    7.79
  -1   4  -4   47.53    8.55
  -1   4   5   14.83    4.23
   1   4   5   12.93    5.80
  -1  -4   5    6.47    7.90
  -1   4   5   14.49    5.43
  -1  -4   5    8.41    7.80
   1   4  -5   15.99    8.54
   1  -4   5    7.76    7.20
  -1   4  -5   11.37    6.60
   1   4   5   12.65    5.60
  -1   4  -5   14.74    7.80
   1   4  -5   11.29    7.37
  -1   4   6   12.62    4.69
  -1  -4   6   13.90    8.92
  -1   4   6   13.75    4.51
   1  -4   6   19.52    9.83
   1   4   6   22.03    4.62
   1   4   6   13.00    4.56
  -1  -4   6   14.96    8.09
   1  -4   6   17.04    6.74
  -1  -4   6   15.25    7.47
  -1   4   6   13.94    6.72
   1   5   0  655.80    8.85
  -1  -5   0  654.37    9.24
  -1   5   0  655.97    9.36
   1  -5   0  636.26    9.06
  -1   5  -1    2.88    5.89
  -1   5   1    5.79    5.03
  -1  -5   1    3.54    3.64
   1  -5  -1    4.92    4.60
  -1  -5  -1    3.70    3.14
  -1   5  -1    1.49    5.75
   1   5   1    0.66    4.97
   1   5  -1    2.42    5.74
   1   5  -1    4.69    6.04
   1  -5   1    8.29    5.27
   1   5  -2  384.00   10.56
   1   5  -2  369.62   10.02
   1   5   2  363.13    6.62
  -1  -5   2  399.28    9.30
  -1  -5  -2  362.19    6.41
   1  -5  -2  363.16    6.50
  -1   5  -2  384.55   10.54
  -1   5   2  368.90    5.67
   1  -5   2  406.94    8.47
  -1   5  -2  383.86   10.45
  -1  -5   3    4.35    5.49
   1   5  -3    2.93    8.33
  -1   5   3    0.44    4.85
   1   5   3    4.51    4.89
   1   5  -3    2.85   11.08
   1  -5   3    2.47    5.67
  -1   5  -3   -0.03    9.41
  -1  -5  -3    1.66    3.52
  -1   5  -3   -0.27    8.84
   1  -5  -3    2.02    3.45
  -1   5   4   56.30    3.83
  -1   5  -4   57.34    8.03
   1   5  -4   61.70   10.52
   1   5   4   53.83    3.88
  -1   5  -4   58.99   10.46
  -1  -5   4   50.99    7.48
   1  -5  -4   62.91    5.58
   1   5  -4   59.26    9.00
   1  -5   4   54.93    6.28
   1   5   5    2.00    6.06
  -1   5   5   -5.43    6.12
   1  -5   5    1.39    7.73
   1   5   5   -3.57    4.21
  -1   5  -5    1.94    8.08
  -1   5   5    7.47    5.74
  -1  -5   5    0.83    7.91
   1   5  -5    5.73    8.95
  -1   5  -5    3.11    6.53
   1   5  -5    3.10    7.99
   1   6   0    0.59    3.96
   1   6   0   -5.10    5.91
  -1  -6   0    0.16    3.72
   1  -6   0   -3.39    5.49
  -1   6   0    8.18    5.70
   1  -6   1    6.92    5.54
   1   6   1    6.20    5.50
  -1   6  -1    1.82    4.40
  -1  -6   1    4.43    5.54
  -1  -6  -1   -1.43    5.23
   1   6  -1    0.29    6.46
  -1   6  -1    8.84    6.20
  -1   6   1    5.25    5.48
   1   6  -1    4.26    6.23
   1  -6  -1    6.60    5.18
   1  -6  -2    2.87    3.64
   1   6  -2   10.80    8.15
  -1   6   2   14.73    5.32
  -1  -6   2   11.84    5.77
   1   6  -2   15.03    5.41
  -1   6  -2    2.44    7.71
   1  -6   2   13.07    5.79
   1   6   2   14.38    5.42
  -1   6  -2    5.37    8.26
  -1  -6  -2    7.69    5.00
  -1  -6   3   15.43    7.48
   1  -6   3    8.12    5.75
   1   6   3   16.60    5.30
   1  -6  -3    6.63    3.72
  -1   6  -3    7.44   10.39
  -1   6   3   -6.82    3.86
  -1   6  -3    9.54    9.05
   1   6  -3   10.76   10.59
  -1  -6  -3    4.29    3.67
   1   6  -3   14.20    9.14
  -1   6  -4    7.33   10.86
   1   6   4    7.16    3.97
   1   6  -4   13.54   10.61
  -1   6  -4   12.51    9.31
   1   6  -4    7.32    8.37
  -1  -6   4    5.09    6.51
  -1   6   4    8.17    5.44
   1  -6  -4    3.07    5.64
   1  -6   4    6.60    6.28
   1   6   5    7.87    6.13
   1   6   5   15.34    6.51
  -1   6   5   14.64    4.43
  -1   6  -5   -3.33   11.85
  -1   6   5   11.36    6.60
   1   6  -5    6.82   10.08
   1   6  -5   12.53   12.90
  -1  -6   5    3.50    9.33
   1  -6   5    9.40    6.91
  -1   6  -5    1.56    7.49
   1   7   0  170.43    6.93
  -1   7   0  163.47    7.01
  -1   7   0  167.37    6.48
  -1  -7   0  164.77    6.74
   1   7   0  173.12    7.77
   1  -7   0  171.89    6.82
  -1   7  -1    2.30    4.99
   1  -7   1   -0.78    6.15
  -1   7   1   13.96    5.82
   1   7   1    1.09    4.23
  -1  -7   1   15.68    6.02
   1  -7  -1    3.04    5.76
  -1   7  -1    3.88    6.79
  -1  -7  -1    5.95    4.09
   1   7  -1    9.74    6.74
   1   7  -1   12.04    7.12
  -1   7   2   80.39    4.84
   1  -7   2   86.46    6.69
   1   7  -2   94.89    6.79
  -1   7  -2  105.78    9.28
   1  -7  -2   79.09    6.19
   1   7   2   84.82    6.22
   1   7  -2   86.90    9.12
  -1   7  -2   97.23    9.21
  -1  -7  -2   90.18    5.89
  -1  -7   2   88.39    6.72
   1   7  -3    6.80   10.05
   1  -7   3    2.58    6.28
   1   7  -3    0.98   11.25
  -1   7  -3   -1.82   10.29
   1   7   3    0.63    6.08
  -1  -7  -3    6.05    5.80
   1  -7  -3   -1.08    3.93
  -1  -7   3    1.42    6.51
  -1   7  -3   18.92   11.48
  -1   7   3    2.40    5.82
   1  -7  -4   11.63    6.13
   1   7   4   -1.28    6.31
   1  -7   4   13.23    8.68
  -1   7  -4   20.30   14.62
  -1   7  -4   15.32   11.10
   1   7  -4    7.71   12.13
  -1   7   4   11.43    6.17
  -1  -7   4   15.24    7.75
   1   7  -4   11.55   12.83
  -1   8   0   -1.06    7.01
  -1  -8   0   -6.57    6.47
   1   8   0    6.34    6.78
   1   8   0   -8.17    7.30
   1  -8   0   16.78    6.46
  -1   8   0   -0.52    6.83
  -1  -8   1    2.12    6.62
   1   8   1    3.50    7.43
  -1   8   1   -3.41    6.83
   1  -8   1   13.71    6.74
   1   8  -1    9.47    7.98
  -1  -8  -1    1.38    6.26
   1   8  -1    1.15    7.54
  -1   8  -1    3.63    7.97
   1   8   1   -4.49    6.71
  -1   8  -1   -2.15    7.45
   1  -8  -1    5.73    6.63
   1  -8  -2   12.54    4.63
  -1   8   2   25.46    7.02
   1   8  -2   17.47    9.92
   1   8  -2   15.35    9.88
  -1  -8   2   24.03    6.90
  -1  -8  -2   17.93    6.46
   1   8   2   16.54    6.75
   1  -8   2   16.40    6.78
  -1   8  -2   18.52   10.11
  -1   8  -2   21.31    9.81
  -1  -8  -3    5.69    4.57
   1   8   3    9.90    4.78
  -1   8  -3    5.79   13.20
   1   8  -3    3.76   13.28
   1  -8  -3   -7.17    6.88
  -1   8  -3   -5.25   11.79
   1  -8   3   10.06    7.04
   1   8  -3    9.33   11.95
  -1  -8   3   -3.00    7.38
  -1   8   3    2.67    4.89
   2   0   0  597.33   22.92
  -2   0   0  569.24   22.62
   2   0   0  654.65   23.09
  -2   0   0  643.49   23.32
   2   0   1    0.37    4.53
  -2   0   1    0.86    4.50
   2   0  -1    0.61    4.60
  -2   0  -1    0.53    3.13
   2   0  -1    0.78    5.08
  -2   0   1    0.37    5.42
  -2   0   2  715.86   11.63
  -2   0   2  714.99   11.91
   2   0   2  696.29    9.68
  -2   0  -2  707.97   10.17
  -2   0   2  736.34   11.48
  -2   0   3   -1.97    2.95
   2   0   3    1.09    4.34
   2   0   3    2.50    6.28
  -2   0   3    2.46    4.43
  -2   0   3    1.05    5.51
  -2   0   4  123.47    5.88
   2   0   4  134.77    7.42
   2   0   4  127.87    4.37
  -2   0   4  122.98    5.42
  -2   0   4  136.83    7.52
   2   0   4  129.93    6.06
   2   0   5    4.17    8.21
  -2   0   5    7.61    5.77
   2   0   5    4.91    5.96
  -2   0   5    1.44    5.02
   2   0   5    0.60    5.34
  -2   0   5    2.07    7.98
  -2   0   6   -1.15    7.37
   2   0   6   19.21   13.15
   2   0   6    3.54    7.53
  -2   0   6    6.65   10.45
  -2   0   6   10.99    5.87
   2   0   6    9.21    6.06
  -2   0   7   -1.60    4.66
  -2   0   7    1.32    9.96
  -2   0   7   10.80   13.38
   2   0   7    8.39   13.24
   2   0   7    9.93    9.99
   2   0   7   -2.98    6.91
   2   1   0    0.49    5.57
   2   1   0    0.61    4.45
  -2  -1   0   -0.31    3.91
  -2   1   0    0.71    5.26
  -2  -1   0   -0.15    2.98
   2  -1   0   -0.48    3.72
   2   1   1  313.79    7.40
  -2   1  -1  254.36   12.00
   2   1  -1  269.57   11.91
   2  -1  -1  323.98    8.04
  -2  -1   1  314.39   17.60
  -2  -1   1  290.72    9.65
   2  -1   1  280.84   10.33
   2   1   1  306.61    7.29
  -2   1  -1  286.29   16.38
  -2   1   1  328.49    8.01
   2   1  -1  318.96   20.17
   2   1   2   41.79    3.26
  -2  -1   2   41.24    7.69
  -2  -1   2   45.54    7.80
  -2   1  -2   44.88    6.25
  -2   1  -2   46.24    5.82
   2   1  -2   44.44    6.86
   2  -1  -2   49.68    4.75
   2   1   2   44.68    3.35
   2  -1   2   43.48    9.47
  -2   1   2   44.00    4.60
   2  -1   2   45.06    7.32
   2   1  -2   43.19    4.75
   2   1  -3    4.79    5.21
  -2  -1   3    7.88    5.77
   2  -1   3    6.16    6.46
  -2  -1   3    5.34    5.53
   2  -1   3    8.87    9.27
  -2   1   3   13.35    4.88
   2   1   3    9.14    4.07
   2   1   3    6.65    3.05
  -2   1   3    7.66    3.99
  -2  -1   3    6.02    4.37
  -2   1  -3    6.77    4.95
  -2  -1   4   33.00    4.87
  -2   1   4   39.57    4.65
  -2  -1   4   32.10    8.31
  -2  -1   4   33.69    6.70
   2  -1   4   29.99    8.43
  -2   1   4   28.55    4.35
  -2   1   4   32.77    4.97
  -2   1  -4   39.86    5.29
   2   1   4   29.80    4.91
   2  -1   4   35.50    6.92
   2   1   4   33.68    4.76
  -2   1   5  177.67    7.96
   2  -1   5  164.63    8.70
   2   1   5  147.81    4.94
  -2   1   5  148.35    6.25
  -2  -1   5  182.41    8.64
  -2  -1   5  164.81    6.26
   2   1   5  154.58    5.98
  -2  -1   5  167.07   10.03
   2   1   5  175.49    8.26
  -2   1   5  160.60    4.71
   2  -1   5  155.44   12.40
   2  -1   5  165.15    6.54
   2   1   6   12.55    9.81
  -2   1   6    5.34    6.46
  -2  -1   6   19.48   10.54
  -2  -1   6   15.79    5.89
  -2   1   6   10.16    5.92
   2  -1   6   14.44    9.45
  -2  -1   6   13.35    9.37
   2   1   6   15.33    6.44
   2  -1   6   13.17   10.20
   2   1   6   20.18    4.27
   2  -1   6   19.54    6.07
  -2   1   6   18.32    6.69
   2   1   7    7.92    5.78
   2   1   7    8.18    4.99
   2  -1   7    3.24    6.74
   2   1   7    4.94   13.87
   2  -1   7   25.13   11.87
   2  -1   7    0.30   14.29
  -2   1   7   19.94   13.03
  -2  -1   7   -0.14   12.17
  -2   1   7    4.92    6.73
  -2  -1   7    8.86   12.83
  -2   1   7    4.84    8.59
  -2  -1   7    3.17    6.93
   2   2   0  483.87    9.54
   2  -2   0  489.93    9.20
  -2   2   0  463.54    9.13
  -2  -2   0  462.41    9.12
   2   2  -1 1298.39   20.28
  -2  -2   1 1335.89   19.59
   2  -2  -1 1262.05   14.31
   2   2  -1 1161.50   15.60
  -2  -2  -1 1318.52   14.25
  -2   2  -1 1328.89   22.06
   2   2   1 1341.23   14.79
   2  -2   1 1291.12   16.34
  -2   2  -1 1288.75   17.59
  -2   2   1 1370.58   14.84
  -2  -2   1 1349.04   16.77
   2  -2   2  377.85   10.52
  -2  -2   2  391.41   12.03
   2  -2  -2  421.20    7.43
  -2   2  -2  362.16   14.64
   2   2  -2  372.03   11.42
  -2   2   2  394.92    7.12
  -2  -2   2  369.04    9.33
   2   2   2  405.92    6.88
  -2  -2  -2  426.05    6.43
   2   2  -2  438.06   13.54
   2  -2   2  407.57   10.77
  -2   2  -2  414.98   11.96
  -2   2  -3   42.04    7.26
   2  -2  -3   39.35    4.79
   2   2  -3   43.62    7.15
  -2   2  -3   36.86    6.43
  -2   2   3   35.19    4.49
   2   2   3   36.65    4.71
  -2  -2   3   39.99    7.26
   2  -2   3   36.61    8.38
   2  -2   3   34.59    7.37
  -2  -2   3   41.40    9.85
   2   2  -3   40.71    6.41
   2   2   3   43.67    3.29
   2  -2   4   67.97    8.74
   2   2  -4   63.09    6.30
  -2  -2   4   63.83    9.15
   2   2   4   68.02    5.27
  -2   2  -4   73.51    6.03
  -2  -2   4   73.60    8.26
   2   2   4   64.41    4.94
  -2   2   4   65.88    3.96
  -2  -2   4   69.25    6.31
  -2   2   4   66.46    3.73
   2  -2   4   62.08    9.19
   2  -2   5    7.47    9.28
  -2   2  -5    6.66    5.90
  -2   2   5    7.70    5.20
  -2   2   5    7.84    6.22
   2  -2   5   12.23    9.54
  -2   2   5    8.31    3.80
   2   2   5    7.60    5.30
  -2  -2   5    7.96    6.38
  -2  -2   5    2.00    8.57
   2   2   5    6.82    3.69
  -2  -2   5   10.50    9.38
  -2   2   6    5.85    7.66
   2   2   6    4.20    6.11
   2  -2   6   17.77   10.65
   2  -2   6    2.81    8.68
  -2  -2   6    1.42    6.21
   2   2   6   -2.38    5.78
  -2   2   6    0.36    6.01
  -2  -2   6   10.70   10.80
   2  -2   6    1.57    6.17
  -2  -2   6    4.63    9.42
   2   2   6    6.18    6.30
  -2   2   6    1.55    5.75
  -2   2   7   -4.38   10.93
  -2  -2   7    4.21    8.86
   2   2   7   13.23   12.13
   2   2   7    8.33    7.36
  -2  -2   7    8.64   13.30
   2  -2   7    2.32    6.99
  -2   3   0    3.19    4.63
   2   3   0    1.02    4.51
   2  -3   0    2.57    4.57
  -2  -3   0    4.27    4.03
   2   3  -1   47.50    5.93
   2   3  -1   43.02    4.44
   2  -3   1   43.85    5.28
   2  -3  -1   46.88    4.60
   2   3   1   45.28    3.56
  -2   3   1   40.70    4.72
  -2   3  -1   44.41    5.95
  -2  -3  -1   45.78    4.48
  -2  -3   1   46.72    6.10
  -2  -3   2  189.03    7.38
   2   3   2  185.50    5.44
  -2   3   2  183.53    5.62
  -2   3  -2  168.41    9.70
   2   3  -2  164.26   11.58
   2  -3  -2  193.44    4.67
   2  -3   2  178.67    7.00
  -2  -3  -2  189.63    5.51
  -2  -3   2  183.73    6.96
  -2   3  -2  186.75   10.12
   2   3  -2  191.17    8.85
   2  -3  -3    6.35    4.64
  -2   3  -3   11.03   10.13
  -2   3   3    7.31    4.65
   2   3  -3    6.24    8.32
  -2   3  -3   10.93    7.21
  -2  -3   3    1.81    5.59
   2   3  -3    5.96    7.22
   2  -3   3    8.90    7.82
  -2  -3   3    6.33    6.85
   2   3   3   12.06    4.43
   2   3   4  158.27    5.62
   2  -3   4  164.13    8.79
  -2   3  -4  171.90    8.81
  -2  -3   4  139.98    7.28
   2  -3   4  146.67    7.33
   2  -3  -4  179.49    5.86
  -2   3   4  156.87    4.32
   2   3   4  157.63    4.27
   2   3  -4  164.01    7.15
  -2   3  -4  165.16    7.17
   2   3  -4  169.77    8.46
  -2  -3   4  152.00    9.08
  -2   3   5   73.37    5.82
   2   3   5   92.26    5.87
   2  -3   5   78.47    8.43
   2  -3   5   79.55   11.65
  -2   3   5   89.53    6.53
  -2  -3   5   75.24    7.87
  -2  -3   5   83.82    7.25
  -2  -3   5   78.42   10.03
   2   3   5   77.23    5.61
  -2   3   5   81.25    5.53
   2   3  -5   88.77    8.27
  -2   3  -5   98.24    6.62
  -2   3   6   67.06    6.21
  -2   3   6   71.32    7.36
   2   3   6   68.09    4.78
   2  -3   6   64.56   10.29
   2   3   6   70.41    6.34
   2   3   6   60.85    7.45
  -2  -3   6   56.98   10.40
  -2  -3   6   61.10   11.09
  -2   3   6   60.30    6.41
   2  -3   6   55.26    9.31
   2  -3   6   59.71    7.90
  -2  -3   6   65.52    6.91
   2  -4   0   66.64    3.90
  -2   4   0   83.61    5.38
   2   4   0   79.27    5.18
  -2  -4   0   68.03    3.75
   2   4   1  945.03   10.68
  -2   4   1  976.38   10.52
  -2  -4   1  950.31   12.74
  -2   4  -1  966.89   16.92
  -2  -4  -1  894.55    9.41
  -2   4  -1  927.28   12.09
   2  -4  -1  940.75   10.17
   2  -4   1  943.80   11.81
   2   4  -1  934.61   13.04
   2   4  -1  930.77   13.50
  -2  -4  -2   48.46    3.47
  -2   4  -2   44.55    6.76
   2   4   2   47.09    3.47
   2  -4   2   46.19    5.75
   2  -4  -2   45.09    4.86
  -2   4   2   46.43    3.71
  -2  -4   2   46.71    5.53
   2   4  -2   47.83    8.22
   2   4  -2   38.67    5.00
  -2   4  -2   53.21    7.93
  -2   4   3   48.84    4.76
  -2   4  -3   40.50    8.99
   2   4  -3   57.86    8.56
  -2   4  -3   50.53    9.02
   2  -4  -3   47.67    3.61
   2   4  -3   48.29    9.10
  -2  -4   3   38.90    5.67
  -2  -4   3   52.26    6.99
   2   4   3   45.03    4.84
   2  -4   3   43.62    5.84
  -2  -4  -3   45.54    4.89
   2   4  -4   13.71    9.16
  -2  -4   4   11.41    6.99
   2  -4   4    9.01    6.28
  -2   4  -4   10.72    9.53
  -2   4   4    6.21    4.87
   2  -4  -4    7.42    3.69
   2   4   4    5.87    4.95
   2   4  -4    9.01    7.38
  -2   4  -4   16.46    6.75
  -2  -4   4    8.82    5.97
   2   4   4    0.65    3.71
  -2  -4   5   10.33    7.55
  -2  -4   5    5.14    7.07
  -2   4  -5    6.07    6.56
   2  -4   5   12.91    8.87
  -2   4   5   10.78    5.91
  -2   4  -5   10.14    7.83
  -2  -4   5   12.56    6.67
   2   4   5    3.16    5.65
   2   4   5    7.35    5.88
  -2   4   5   13.77    5.29
   2   4  -5    8.15    7.76
  -2  -4   6    5.08    7.54
   2   4   6    7.74    6.24
  -2   4   6    3.85    6.42
  -2   4   6    5.14    6.19
   2   4   6    2.38    6.45
   2  -4   6    2.86    8.13
  -2  -4   6    2.14    8.64
  -2  -4   6   -1.18    9.63
  -2   4   6   19.65    6.60
  -2  -5   0    7.15    4.82
   2   5   0    5.13    5.27
  -2   5   0    1.18    5.20
   2  -5   0    3.44    4.92
   2   5   0    2.87    5.36
   2   5   1    2.15    4.87
  -2  -5  -1    1.48    3.32
   2   5  -1   -1.82    5.66
  -2   5  -1   -3.32    4.03
   2  -5  -1   -1.98    4.72
   2  -5   1    2.12    5.26
  -2   5   1   -2.21    3.41
  -2   5  -1   -2.22    5.83
  -2  -5   1   -6.36    5.08
   2   5  -1   -0.61    4.36
   2  -5  -2  120.86    5.32
   2   5  -2  120.44    7.85
  -2   5  -2  127.15    8.27
  -2  -5  -2  126.76    5.12
  -2   5   2  122.73    5.41
   2  -5   2  125.52    6.38
   2   5  -2  129.52    8.72
  -2  -5   2  133.02    6.32
   2   5   2  125.27    4.23
  -2   5  -2  133.63    8.96
  -2   5   3    9.98    4.95
  -2  -5  -3    4.56    5.01
  -2   5  -3    3.57    9.47
   2   5  -3    2.17    8.44
  -2  -5   3    5.57    6.75
  -2   5  -3    1.98    8.88
   2  -5  -3   -0.38    5.06
   2  -5   3    0.36    5.73
   2   5  -3    2.67    9.18
   2   5   3    2.96    3.55
   2  -5   4  106.33    8.06
  -2   5   4  114.33    4.23
   2   5  -4  113.27    9.37
   2   5  -4  111.38   10.61
  -2   5  -4  126.27   12.92
   2   5   4  111.74    5.76
   2   5   4  111.50    4.19
   2  -5  -4  113.33    6.04
  -2   5  -4  125.68    8.82
  -2  -5   4  118.04    8.36
   2  -5   5   20.53    6.71
   2   5  -5   15.65   11.18
  -2   5  -5   11.77    7.51
  -2   5   5   14.93    5.86
   2   5  -5   10.78    7.58
   2   5   5   18.89    4.21
   2   5   5   11.15    5.71
  -2   5  -5   15.74    7.15
  -2  -5   5   15.76    9.73
  -2   6   0   13.10    5.73
   2  -6   0    4.52    4.06
   2   6   0    0.57    6.01
   2   6   0    3.28    5.54
  -2  -6   0   15.56    3.74
   2   6  -1  211.02    7.44
   2  -6  -1  220.99    6.23
  -2   6  -1  194.40    5.84
   2   6  -1  210.86    7.94
   2  -6   1  222.17    6.99
   2   6   1  212.42    6.50
  -2  -6  -1  208.23    6.11
  -2   6   1  214.13    6.67
  -2   6  -1  211.82    8.31
  -2  -6   1  223.95    6.91
   2   6  -2    8.50    7.74
  -2   6  -2    5.18    5.53
   2   6   2    8.59    5.41
  -2   6  -2    3.15    8.18
   2   6  -2    6.12    8.12
   2  -6   2    5.44    5.73
   2  -6  -2    5.97    3.64
  -2   6   2    3.21    5.34
  -2  -6   2    1.72    5.79
  -2  -6  -2   14.53    5.23
   2  -6  -3    3.27    5.37
  -2  -6  -3    7.14    3.70
   2   6  -3    7.32   10.43
  -2  -6   3   12.34    6.10
   2   6  -3   10.75    9.12
  -2   6  -3    1.20    9.22
  -2   6   3    7.30    3.83
   2   6   3    6.11    5.38
   2  -6   3    6.07    5.96
  -2   6  -3   13.25   10.36
  -2   6  -4   -0.43    9.51
  -2   6   4   -3.78    3.92
   2  -6   4    0.15    6.15
   2   6  -4  -10.30   10.56
  -2   6  -4    1.25   13.57
  -2  -6   4   -1.07    8.06
   2   6  -4    7.28    9.80
   2   6   4    2.40    3.91
   2  -6  -4   -3.23    5.70
   2   6  -5    0.11    9.48
  -2   6  -5    3.97    8.00
   2   6   5    2.32    4.25
   2  -6   5    3.04    7.00
  -2   6   5   -7.53    6.24
  -2   6  -5    3.94   11.71
  -2  -6   5    6.21   11.73
   2   6   5    1.71    4.60
   2   6  -5   16.89   13.00
   2   7   0    2.86    4.30
   2   7   0   -4.00    6.38
  -2   7   0   -2.09    4.45
  -2  -7   0   -1.83    4.09
   2  -7   0   10.86    4.23
  -2   7  -1   -1.46    6.93
   2   7  -1    3.83    5.10
   2   7  -1   -6.01    6.70
  -2   7  -1   -1.36    7.02
   2  -7   1    8.72    6.08
   2   7   1   -5.45    5.77
  -2  -7  -1   -2.08    3.82
  -2  -7   1    8.47    5.92
  -2   7   1    1.80    5.87
   2  -7  -1   -7.11    5.77
   2  -7   2   21.81    6.38
   2  -7  -2   26.68    4.32
  -2  -7   2   26.12    6.47
   2   7   2   32.45    4.33
  -2  -7  -2   26.84    5.72
  -2   7   2   24.95    4.37
   2   7  -2   37.65    8.80
   2   7  -2   43.89    8.74
  -2   7  -2   33.00    8.95
  -2   7  -2   38.82    9.06
   2   7   3    9.43    5.92
  -2   7  -3    1.37   10.38
  -2   7  -3    7.61   11.11
   2   7  -3    2.26   14.27
   2  -7   3    5.03    6.29
  -2  -7  -3    3.16    5.76
   2  -7  -3    7.90    5.96
  -2   7   3   -5.21    5.88
  -2  -7   3    6.77    6.65
   2   7  -3   -0.20   10.27
   2  -7   4   25.28    6.95
   2   7  -4   28.48   12.33
  -2   7  -4   26.78   11.31
  -2  -7   4   29.92    8.18
  -2   7  -4   27.80   12.18
  -2   7   4   27.04    6.15
   2   7  -4   25.69   12.12
   2   7   4   36.19    4.65
   2  -7  -4   21.11    4.48
   2   8   0   27.80    7.00
  -2  -8   0   20.34    4.63
   2   8   0   26.20    7.44
  -2   8   0   33.49    5.19
  -2   8   0   25.64    7.09
   2  -8   0   26.47    6.82
   2  -8   1   13.54    6.74
   2   8  -1   11.74    7.43
  -2   8   1   10.05    4.97
  -2   8  -1   10.90    8.06
   2   8   1    7.34    7.66
  -2  -8  -1   19.43    6.32
   2   8   1   11.10    4.80
  -2   8  -1    0.50    7.63
   2   8  -1    9.24    5.65
   2  -8  -1   14.56    6.69
  -2  -8   1    4.57    6.45
   2   8  -2   40.72    9.69
   2   8   2   15.03    4.71
  -2   8  -2   26.30   10.07
   2  -8   2   13.16    6.88
   2  -8  -2   21.93    6.67
  -2  -8   2   17.28    6.99
  -2   8   2   20.96    5.05
  -2   8  -2   19.95    9.89
  -2  -8  -2   22.47    6.19
   2   8  -2   36.36    9.82
   2   8  -3   -1.54   12.86
   2  -8  -3   -7.48    6.83
  -2  -8  -3    1.08    6.47
  -2   8   3   11.48    7.00
  -2  -8   3   10.15    9.39
  -2   8  -3    0.29   12.35
   2   8   3   -9.61    6.96
   2  -8   3   -2.47    7.19
  -2   8  -3   12.00   12.90
   2   8  -3   -5.60   11.92
   3   0   0    0.90    8.70
  -3   0   0    0.08    6.43
  -3   0   0    1.34    8.88
   3   0   0   -0.01    6.46
   3   0  -1    1.23    4.55
   3   0  -1    0.33    5.61
  -3   0   1   -0.62    4.45
  -3   0  -1    0.36    4.82
   3   0   1    0.09    4.94
  -3   0   1    0.48    5.83
  -3   0   2  308.95    7.62
  -3   0   2  307.98    7.23
   3   0  -2  273.97    6.42
  -3   0  -2  277.74    6.02
   3   0   2  282.35    6.16
   3   0  -2  322.91    7.90
   3   0   3   -1.95    4.55
  -3   0   3    2.43    5.58
   3   0   3    0.57    5.05
  -3   0  -3    1.08    4.31
  -3   0   3    0.15    4.27
  -3   0   3    1.06    4.38
   3   0   4  209.89    5.08
   3   0   4  224.87    6.70
  -3   0   4  225.36    6.33
   3   0   4  247.63    9.96
  -3   0   4  222.07    6.66
  -3   0   4  237.02    8.41
   3   0   5    1.90    6.19
   3   0   5    6.57    5.28
   3   0   5   -4.56    8.39
  -3   0   5    6.13    5.68
  -3   0   5    0.49    7.98
  -3   0   5   -0.99    5.23
  -3   0   6  131.29    6.66
  -3   0   6  137.93    8.31
  -3   0   6  153.14   11.16
   3   0   6  138.89    8.39
   3   0   6  153.65   11.81
   3   0   6  138.59    6.85
  -3   0   7   18.19   13.58
   3   0   7    0.39    7.03
   3   0   7   11.04   10.03
   3   0   7   -1.58   13.50
  -3   0   7   15.38   10.34
  -3   0   7    0.41    6.92
  -3   1   0   97.56    6.79
  -3  -1   0  101.89    7.26
   3   1   0   97.28    5.95
   3   1   0   98.20    5.97
   3  -1   0   95.80    6.71
   3   1   0   99.43    6.13
   3   1  -1 1933.15   24.01
   3  -1  -1 2063.51   23.14
  -3   1   1 2104.86   23.15
   3  -1   1 1932.46   24.16
  -3  -1   1 1969.38   23.32
  -3   1  -1 2035.64   46.25
   3   1   1 2087.53   22.57
  -3   1  -1 1767.04   23.97
  -3   1  -2   91.25    6.55
   3   1   2   81.99    4.79
   3  -1   2   77.81   11.69
   3  -1   2   84.38    7.91
  -3  -1   2   84.75    6.32
  -3  -1   2   77.88    8.32
   3  -1  -2   90.12    5.19
   3   1   2   85.08    4.68
   3   1  -2   83.09    7.54
  -3  -1   2   85.96    8.16
  -3   1   2   87.57    5.03
  -3   1  -3  578.68    9.09
  -3  -1   3  546.70   11.77
   3  -1   3  552.36   15.54
   3   1   3  553.65    7.28
   3  -1  -3  597.51    9.12
   3  -1   3  592.39   10.69
  -3   1   3  566.30    7.99
   3   1   3  550.01    7.80
   3   1  -3  525.12    9.48
  -3  -1   3  541.99   10.14
  -3  -1   3  572.00   11.50
  -3   1   3  558.59    9.73
  -3   1   4   12.19    5.87
   3   1   4   12.44    3.53
   3  -1   4   10.28    8.22
  -3  -1   4   12.05    6.18
   3   1   4   16.32    4.80
  -3   1   4    9.56    4.81
  -3  -1   4   16.49    5.80
  -3   1   4   10.99    4.65
   3  -1   4   14.80    4.91
  -3   1  -4   15.33    5.25
  -3  -1   4   12.95    5.74
  -3   1   5    6.37    5.52
  -3   1   5    9.55    5.22
   3   1   5    4.11    7.04
   3  -1   5   24.78    7.89
  -3  -1   5   11.49    8.93
  -3  -1   5    9.50    5.25
   3   1   5   10.44    3.80
  -3   1   5    9.33    6.85
  -3  -1   5    6.45    9.06
   3  -1   5    4.89    5.65
   3  -1   5   11.42   11.15
   3   1   5   17.16    5.56
   3  -1   6    5.64    9.37
   3  -1   6    6.04    6.24
  -3  -1   6   -7.26    9.26
  -3   1   6   -1.99    6.52
  -3  -1   6   -4.57   10.77
   3   1   6    0.56    9.93
   3   1   6   -1.90    6.23
   3  -1   6   -4.13   10.52
   3   1   6   -2.85    4.75
  -3   1   6    1.13    5.76
  -3   1   6  -10.41    9.34
  -3  -1   6   -0.83    5.98
  -3   1   7    5.85   12.99
   3  -1   7    9.35   14.08
   3   1   7   -3.01   14.05
  -3  -1   7    5.78   12.31
   3   1   7    2.16    5.18
  -3  -1   7   11.13   12.59
  -3   1   7    0.60    8.76
  -3  -1   7    0.24    6.99
  -3   1   7   -0.07    4.88
   3  -1   7    2.98    6.97
   3   1   7   15.57    8.19
   3  -1   7   16.71   11.75
  -3   2   0    1.62    3.51
   3  -2   0    0.61    3.52
  -3  -2   0   -0.57    4.00
   3   2   0    0.17    5.28
   3   2   0    2.31    4.55
   3   2  -1  118.13    7.55
  -3   2   1  119.74    5.38
   3   2   1  122.75    5.29
  -3   2  -1  116.36    6.16
   3  -2   1  116.16    6.61
  -3  -2   1  125.43    6.57
   3   2  -1  123.41    7.47
  -3  -2  -1  120.23    4.18
   3  -2  -1  117.09    5.36
  -3  -2   1  112.97    5.64
  -3   2  -2  100.91   11.60
   3  -2   2  109.92    8.20
   3   2   2  112.92    4.83
  -3  -2   2  104.85    5.74
  -3  -2   2  122.12    9.61
   3   2   2  124.12    4.00
  -3   2   2  121.89    5.11
  -3   2  -2  116.73    9.30
   3   2  -2  122.50    9.85
   3  -2  -2  128.24    5.36
   3   2  -2  103.41    6.74
   3  -2   3  106.89    8.79
  -3  -2   3  127.08   11.89
  -3   2   3  125.09    4.96
   3  -2  -3  133.31    5.40
   3   2   3  131.18    5.10
   3  -2   3  115.48    8.12
  -3   2  -3  132.24    8.36
  -3  -2   3  122.43    7.92
   3   2   3  117.24    3.83
  -3   2  -3  138.15    6.95
   3   2  -3  127.32    8.09
   3   2  -4  115.49    6.82
   3   2   4  127.35    4.24
  -3  -2   4  124.63    7.02
   3  -2   4  111.52    8.94
   3  -2   4  121.10    9.27
   3   2   4  123.77    4.00
  -3   2   4  138.13    6.59
  -3   2  -4  134.40    6.47
  -3  -2   4  116.52   11.57
  -3  -2   4  123.47    8.96
  -3   2   4  125.88    5.37
  -3   2   5   46.73    4.08
  -3   2  -5   59.40    6.38
   3  -2   5   42.22    9.34
  -3  -2   5   50.46   11.75
   3  -2   5   57.01    9.49
  -3  -2   5   45.57    9.19
  -3   2   5   46.07    3.93
   3   2   5   43.65    3.98
  -3   2   5   56.18    6.55
  -3  -2   5   48.63    6.84
   3   2   5   55.03    5.69
  -3   2   6   75.49    6.16
   3  -2   6   78.08   10.73
   3   2   6   86.55    8.82
   3   2   6   68.99    6.45
   3   2   6   74.77    6.38
  -3  -2   6   82.93   11.48
  -3  -2   6   75.74   10.31
  -3   2   6   75.39    6.23
  -3   2   6   68.32    4.81
  -3  -2   6   72.25    6.81
   3  -2   6   64.79   10.58
   3  -2   6   70.36    6.61
  -3   3   0  425.55    7.68
   3   3   0  445.78    8.26
  -3  -3   0  416.94    7.75
   3  -3   0  434.39    7.72
   3   3   0  442.54    9.03
  -3   3  -1  663.18   10.03
   3   3   1  700.57    8.72
  -3  -3  -1  656.51    8.26
  -3  -3   1  654.26   11.07
  -3   3   1  698.18    9.15
   3   3  -1  672.42   10.98
   3  -3  -1  634.72    8.70
   3  -3   1  659.04    9.92
   3   3  -1  674.93   11.76
  -3   3   2  357.67    5.77
   3  -3   2  347.37    8.31
   3   3   2  365.37    6.47
  -3  -3   2  350.59    8.01
  -3   3  -2  324.74   10.64
   3   3  -2  303.25   13.63
  -3  -3   2  383.77   10.29
  -3   3  -2  314.18   10.06
   3   3  -2  338.52    9.79
  -3  -3  -2  366.90    5.66
   3  -3  -2  334.44    5.69
   3  -3  -3  114.84    4.18
   3   3  -3  113.25    8.14
   3   3   3  107.31    5.14
   3   3  -3   99.77    9.31
  -3  -3   3   95.43    6.16
   3  -3   3  108.72    7.44
  -3  -3   3  116.55    9.06
  -3   3  -3  106.84    9.52
  -3   3  -3  126.05    8.33
  -3   3   3  103.78    5.02
   3   3   3  107.68    3.89
   3   3  -4   69.94    7.62
  -3  -3   4   56.43    6.77
   3   3   4   62.69    5.18
   3  -3   4   59.91    8.31
  -3   3  -4   61.47    7.64
  -3  -3   4   53.82    9.06
  -3   3  -4   55.51    6.90
   3  -3  -4   56.62    3.98
   3   3   4   53.44    4.86
  -3   3   4   59.34    5.00
   3   3  -5   -1.33    6.42
   3   3   5   17.38    5.25
  -3   3   5   -1.18    5.33
  -3  -3   5    6.88    7.43
  -3  -3   5    2.66    8.65
  -3  -3   5    2.40    6.73
   3  -3   5    3.64    7.36
   3   3   5    2.43    5.49
  -3   3   5    2.01    3.77
   3  -3   5   14.00    8.97
  -3   3  -5   -0.59    6.27
  -3   3   5    2.39    4.13
  -3   3   6   -6.07    7.14
  -3   3   6    6.44    5.86
   3   3   6    4.55    4.42
   3  -3   6   13.74   10.01
  -3   3   6    3.83    6.05
   3   3   6    4.64    5.01
  -3  -3   6   -0.27    8.29
  -3  -3   6   -2.61    8.53
  -3  -3   6    0.26    9.94
   3   3   6   -5.60    6.33
   3  -3   6    2.78   10.61
  -3  -4   0    3.95    4.29
   3   4   0    1.14    5.03
   3  -4   0    1.62    4.74
  -3   4   0   -2.14    4.92
   3   4   0    1.74    4.56
  -3  -4   1   88.22    5.35
  -3  -4  -1   90.03    4.78
   3   4  -1   97.72    5.90
   3  -4   1   92.35    5.78
   3   4   1   91.43    5.16
   3   4  -1   87.67    6.45
  -3   4   1   87.76    5.30
  -3   4  -1   88.44    6.50
   3  -4  -1   88.68    5.13
   3   4  -2    3.72    9.38
   3   4   2    3.90    3.25
  -3   4  -2    6.83    7.50
  -3   4  -2    4.33    6.36
   3   4  -2    0.78    4.80
  -3  -4   2    3.38    5.01
  -3   4   2    1.76    3.31
   3  -4   2    6.29    5.39
   3  -4  -2    5.13    3.30
  -3  -4  -2    2.99    3.12
  -3   4   3  158.85    4.27
   3   4   3  155.97    4.25
  -3   4  -3  149.39    9.70
   3   4  -3  161.36    9.57
   3  -4  -3  154.73    4.33
   3   4  -3  175.77   11.14
  -3  -4   3  135.48    4.97
  -3   4  -3  145.17    9.91
   3  -4   3  159.61    6.84
  -3  -4   3  162.79    8.21
   3   4   4   15.43    4.97
  -3  -4   4   14.08    8.20
  -3  -4   4   17.19    6.15
  -3   4  -4   18.87    6.95
  -3   4  -4   19.75    9.21
   3   4  -4   12.59    9.23
   3   4  -4   18.34    7.24
   3   4   4   10.70    5.17
   3  -4  -4   12.50    3.84
  -3   4   4   15.43    3.44
   3  -4   4   16.93    6.86
  -3  -4   5   80.91    9.16
   3   4   5   76.97    5.68
   3   4  -5   84.14    8.22
  -3   4   5   77.11    5.81
  -3  -4   5   88.61    7.47
  -3   4  -5   87.74    7.45
   3  -4   5   81.25    8.12
  -3  -4   5   83.84    9.84
   3   4   5   92.96    4.49
  -3   4   6    7.13    4.44
  -3   4   6    1.49    5.94
  -3  -4   6    6.97    7.86
   3   4   6    9.01    6.58
  -3  -4   6   12.03   12.93
   3  -4   6   16.41   10.48
  -3   4  -6   11.84    7.11
  -3   4   6    1.10    6.90
  -3  -4   6   11.45   13.86
   3   4   6    0.28    6.46
   3   5   0  350.47    7.50
   3   5   0  349.65    7.32
  -3   5   0  337.35    7.37
  -3  -5   0  364.33    7.11
   3  -5   0  282.40    5.61
  -3   5  -1   35.95    6.30
   3  -5   1   37.79    5.53
  -3  -5   1   37.17    5.19
  -3   5   1   37.17    5.22
   3   5  -1   43.09    5.69
   3  -5  -1   28.60    3.67
   3   5   1   34.16    5.19
   3   5  -1   29.29    6.40
  -3  -5  -1   31.77    3.63
   3   5   2  254.40    5.01
   3  -5  -2  249.80    4.90
   3   5  -2  264.49    9.49
  -3  -5  -2  249.07    4.75
  -3   5   2  267.27    5.02
   3  -5   2  252.49    7.14
  -3   5  -2  272.74    9.68
   3   5  -2  231.00    7.02
  -3  -5   2  260.21    8.37
  -3   5  -2  253.61    7.83
  -3  -5  -3    3.68    4.82
   3  -5  -3    6.31    5.16
   3   5  -3    8.63    8.54
  -3  -5   3    3.39    7.08
   3   5  -3    2.49    9.31
  -3   5  -3    3.24    8.74
   3   5   3    5.40    3.43
  -3   5  -3   10.48    9.28
  -3   5   3   -1.18    3.62
   3  -5   3    4.65    5.84
   3   5   4   45.97    5.41
   3   5  -4   26.58   10.25
   3   5  -4   42.69    9.24
   3  -5  -4   44.07    4.17
  -3   5  -4   46.04   12.35
   3  -5   4   33.51    6.49
  -3  -5   4   36.68    7.97
  -3   5   4   35.10    3.90
  -3   5  -4   39.56    8.54
   3   5   4   35.04    5.31
  -3   5  -5   -4.44    8.61
   3   5   5    4.96    5.81
   3   5  -5    7.95    9.48
   3  -5   5   -3.90    8.42
  -3   5   5    6.08    5.60
  -3  -5   5   -1.82   13.21
   3   5   5    0.61    4.30
  -3  -5   5    1.77   10.96
  -3   5  -5    5.26    7.10
   3  -6   0   13.10    5.50
  -3  -6   0    6.93    5.15
   3   6   0    2.47    4.29
  -3   6   0    6.35    5.80
   3   6   0   -0.96    5.19
   3  -6   1   18.69    4.17
   3   6  -1   22.25    6.53
  -3   6  -1   22.26    6.56
  -3  -6  -1   24.17    3.66
   3   6  -1   19.70    6.07
  -3   6  -1   17.32    6.27
   3  -6  -1   20.31    5.58
   3   6   1   25.58    4.00
  -3   6   1   24.62    5.59
  -3  -6   1   25.81    5.42
   3  -6   2    7.43    4.26
   3  -6  -2   12.20    3.71
   3   6  -2   14.22    7.89
  -3  -6   2   13.65    5.75
  -3   6   2   12.03    3.85
  -3   6  -2   16.51    8.26
   3   6   2   16.19    3.70
   3   6  -2   14.28    7.77
  -3   6  -2   14.79    7.80
  -3  -6  -2   12.22    3.53
  -3   6  -3   59.11    9.70
  -3   6   3   57.97    4.10
   3   6   3   57.18    4.39
   3   6  -3   55.66    6.81
   3  -6  -3   55.93    5.69
   3   6  -3   63.96   12.99
   3  -6   3   49.54    4.67
  -3   6  -3   75.84   10.69
  -3  -6  -3   58.55    3.92
  -3  -6   3   66.37    8.35
   3  -6   4   -1.77    6.00
  -3   6  -4   -3.18    9.46
   3   6   4    3.88    5.56
   3   6   4    6.85    5.57
  -3  -6   4   -0.49    8.66
   3  -6  -4    1.47    4.07
  -3   6   4    3.37    4.01
   3   6  -4    5.46   10.62
   3   6  -4    0.98   10.75
  -3   6  -4   10.39   13.43
   3   6   5   50.11    6.55
  -3   6  -5   48.66   11.34
  -3   6   5   41.36    4.63
   3   6  -5   54.90   11.54
   3  -6   5   40.00    7.03
  -3   6  -5   46.70    8.32
   3   6   5   35.55    6.36
   3   7   0  113.84    5.68
  -3  -7   0  114.70    6.25
   3  -7   0  110.11    4.91
  -3   7   0  107.09    5.17
   3   7   0  115.10    6.51
  -3  -7  -1   18.42    5.54
  -3   7  -1   15.28    7.07
  -3   7   1   11.99    4.35
   3  -7  -1   10.51    6.06
   3   7   1   18.89    5.74
  -3   7  -1   15.17    4.96
   3   7  -1   16.70    6.74
   3   7   1   -5.41    7.09
  -3  -7   1   17.67    6.06
   3  -7   1   11.92    6.27
   3   7  -1    3.71    7.21
  -3  -7  -2   59.59    5.85
  -3   7  -2   65.98    9.31
  -3   7   2   57.08    6.43
   3   7  -2   71.20    8.88
   3   7  -2   58.87    6.47
  -3   7  -2   74.41    9.45
   3  -7  -2   63.88    4.65
   3   7   2   63.13    6.12
  -3  -7   2   62.29    6.66
   3  -7   2   65.68    6.58
   3   7   3   35.39    4.40
   3   7  -3   37.36   10.43
  -3  -7  -3   31.34    5.67
  -3   7  -3   41.13   11.61
  -3   7  -3   41.18   10.87
  -3   7   3   34.61    4.43
   3  -7  -3   35.07    4.21
  -3  -7   3   50.40    8.85
   3  -7   3   40.85    6.45
   3   7  -3   56.41   14.38
   3   7   4    3.17    6.02
   3   7  -4    8.75   11.62
   3   7  -4   12.06   11.70
  -3   7  -4    8.41   14.60
   3   7   4    5.84    6.18
  -3   7  -4   12.75   11.37
  -3  -7   4    8.12    9.82
   3  -7  -4    4.74    6.29
  -3   7   4   -0.28    4.40
   3  -7   4    5.36    6.74
   3   8   0    4.12    7.21
  -3   8   0   -4.15    7.17
   3   8   0  -14.54    6.86
  -3  -8   0   -6.22    6.35
   3  -8   0    5.52    6.81
  -3   8   0    0.65    7.12
  -3   8   1   10.71    6.86
   3  -8  -1    4.36    6.72
  -3   8  -1   -9.50    7.68
  -3   8  -1   11.41    7.91
   3   8   1   -7.59    5.54
   3   8  -1    5.96    7.83
  -3  -8   1   -1.58    6.65
   3   8  -1   -1.13    5.41
   3  -8   1   13.54    6.82
   3   8   1   -9.99    6.57
  -3  -8  -1    2.32    6.23
   3   8  -2   16.98    9.90
   3  -8   2   16.74    6.92
  -3   8   2   12.91    7.11
   3   8   2   17.25    6.61
  -3  -8   2   15.87    7.08
   3  -8  -2   13.58    6.76
  -3   8  -2    9.55    9.93
   3   8  -2   14.31   10.13
  -3   8  -2   21.03   10.47
  -3  -8  -2   10.44    6.32
   3  -8  -3   17.23    6.92
  -3   8   3   10.23    5.11
  -3   8  -3   15.87   12.80
   3   8   3    6.43    4.94
  -3   8  -3    7.90   12.47
   3  -8   3    5.53    7.03
   3   8  -3   -2.82   13.41
  -3  -8   3    8.37    7.95
   3   8  -3    9.49   12.12
  -4   0   0    5.01    8.12
   4   0   0    6.12    6.11
  -4   0   0    7.39    6.15
   4   0   0    6.86    8.12
   4   0   1    1.95    5.47
  -4   0   1    4.01    6.30
   4   0  -1   -0.84    6.17
   4   0  -1    0.91    4.64
   4   0   1    0.68    5.40
  -4   0  -1    0.94    3.77
  -4   0   1    0.57    4.79
   4   0  -2  261.94    7.20
  -4   0   2  283.69    7.03
   4   0  -2  279.38    7.58
   4   0   2  259.39    6.79
  -4   0  -2  260.64    5.74
  -4   0   2  275.65    7.47
  -4   0   3    0.29    5.60
  -4   0   3    2.58    4.42
   4   0   3    0.79    3.27
  -4   0  -3    5.98    4.36
  -4   0   3   -1.13    4.50
  -4   0   4  137.98    5.99
   4   0   4  136.34    7.73
  -4   0   4  135.55    5.92
   4   0   4  124.78    6.20
  -4   0   4  136.43    5.75
   4   0   5    5.44   10.18
   4   0   5   -4.87    6.48
  -4   0   5    3.14    8.28
  -4   0   5    4.05    5.91
   4   0   5    0.93    3.95
  -4   0   5   -1.02    5.26
   4   0   6   20.68    7.59
  -4   0   6    1.95    6.04
   4   0   6   -1.42    6.32
  -4   0   6    2.38    7.61
   4   0   6    7.48   11.24
  -4   0   6    0.31   10.50
  -4   0   7   -2.84    6.96
  -4   0   7   -0.42   13.31
   4   0   7    9.30   13.83
   4   0   7    8.47    9.82
   4   0   7   -5.63    5.20
  -4   0   7   12.33   10.51
   4   1   0    0.90    4.39
   4   1   0    0.60    6.23
  -4   1   0    2.81    5.65
  -4  -1   0    2.36    6.33
   4  -1   0    1.16    5.75
  -4  -1   0    0.10    4.39
  -4   1   1  326.82    7.93
  -4  -1  -1  302.12    6.36
   4   1   1  311.62    6.45
   4  -1   1  278.42    9.50
  -4   1  -1  270.88    9.80
  -4   1  -1  297.83   16.33
  -4  -1   1  286.13    9.13
   4   1  -1  259.30    9.17
   4  -1  -1  318.70    7.90
  -4  -1   2   48.87    7.02
   4   1   2   47.02    3.30
   4   1  -2   47.23    7.27
  -4   1   2   44.97    3.50
   4  -1  -2   45.33    4.85
   4  -1   2   37.29   12.10
  -4  -1   2   43.91    7.86
  -4   1  -2   47.92    6.46
  -4   1   2   44.66    4.91
  -4  -1   2   45.26    7.02
   4  -1   2   47.97    7.33
  -4  -1   3  632.37   12.15
   4  -1   3  612.58   17.00
  -4   1  -3  657.74    9.57
   4   1   3  624.61    7.69
   4   1   3  626.22    7.67
   4   1  -3  635.98   10.15
  -4  -1   3  645.77   12.08
  -4  -1   3  666.96   12.31
  -4   1   3  632.01    9.97
   4  -1   3  653.41   11.07
   4  -1  -3  672.88    9.92
  -4   1   3  648.34    8.74
   4   1   4   19.07    5.10
   4   1   4   21.92    4.88
  -4  -1   4   23.38    8.26
   4  -1   4   20.45    7.08
  -4  -1   4   22.86    6.13
  -4   1   4   21.27    5.85
   4  -1   4   23.67   10.28
  -4  -1   4   23.22    4.98
  -4   1   4   16.34    4.84
  -4   1  -4   25.22    4.01
  -4   1   4   21.47    3.50
  -4   1   5  297.07    7.69
  -4  -1   5  318.57   11.13
  -4   1   5  339.29    9.44
   4  -1   5  342.35    9.88
  -4   1   5  294.99    7.23
   4   1   5  347.73   10.80
   4   1   5  295.80    6.90
  -4  -1   5  330.55   10.07
   4  -1   5  289.68   11.83
  -4  -1   5  311.34    8.23
   4   1   5  301.19    7.14
   4   1   6   22.80    6.14
   4   1   6   22.43    6.71
   4  -1   6    4.76    6.58
   4  -1   6   13.61    6.46
  -4   1   6   15.46    5.90
   4   1   6    6.90    9.99
  -4   1   6   11.02    9.28
   4  -1   6   18.47   12.30
  -4  -1   6   16.30   11.36
  -4  -1   6   13.67   10.67
  -4  -1   6    8.09    7.63
  -4   1   6    9.15    6.70
  -4  -1   7   58.07   12.75
  -4   1   7   66.47    7.17
   4  -1   7   72.46    7.49
  -4  -1   7   64.53    7.74
  -4   1   7   93.98   12.88
   4   1   7   76.21    5.50
   4   1   7   91.39   14.81
  -4   1   7   56.90    9.17
  -4  -1   7   59.22   13.15
   4  -1   7   90.89   11.92
   4   1   7   71.34    8.85
   4  -1   7   63.88   14.14
  -4  -2   0   65.57    4.70
  -4   2   0   68.41    4.49
   4   2   0   68.21    6.03
   4   2   0   68.09    5.13
   4  -2   0   69.59    5.66
   4  -2  -1  187.94    5.05
   4   2  -1  191.19    8.53
   4   2   1  192.42    5.79
  -4  -2   1  189.80    8.25
   4   2  -1  193.77    8.31
  -4   2  -1  184.91    8.50
  -4  -2   1  186.20    7.57
  -4   2   1  200.59    6.01
   4  -2   1  161.82    6.07
   4   2  -2  222.32   13.88
   4  -2   2  219.57    8.86
   4   2   2  224.62    4.79
   4  -2  -2  232.44    6.11
   4   2  -2  213.46    9.46
  -4  -2   2  191.73    6.47
   4   2   2  226.67    4.84
  -4   2   2  235.46    5.99
  -4  -2   2  233.49   14.30
  -4   2  -2  199.57   14.74
  -4   2  -2  216.63    7.76
   4  -2  -3  119.65    5.45
  -4  -2   3  112.73    7.87
  -4  -2   3  112.43    7.82
   4   2  -3  108.21    8.35
  -4  -2   3  109.31   11.21
   4  -2   3  104.41    9.12
  -4   2   3  107.32    5.12
   4   2   3  110.87    3.83
  -4   2  -3  117.80    7.16
   4  -2   3   99.47    8.71
   4   2   3  114.12    4.98
  -4   2   4   85.27    4.72
  -4  -2   4   78.25   11.56
   4   2   4   81.56    5.31
  -4  -2   4   84.50    8.61
   4  -2  -4   89.72    4.04
  -4  -2   4   84.55    7.12
   4   2  -4   84.39    6.71
   4  -2   4   77.83    9.40
   4   2   4   77.92    5.11
  -4   2  -4   93.65    6.34
  -4   2   4   89.10    5.05
   4  -2   4   82.73    8.93
  -4   2   5    9.17    4.33
   4  -2   5   -1.80    6.67
  -4   2   5   -0.24    3.75
  -4  -2   5    9.16    9.02
  -4   2  -5    8.64    6.11
  -4  -2   5    2.88    9.59
  -4   2   5   -7.16    5.38
   4   2   5   -5.66    5.37
   4   2   5    2.96    5.47
   4  -2   5    0.51    9.84
  -4  -2   5    3.87    5.69
  -4   2   6    6.98    5.95
   4   2   6    5.21    8.43
  -4  -2   6    4.13    6.87
   4   2   6    1.99    6.31
   4  -2   6    2.05   10.42
   4   2   6   -1.58    4.49
   4  -2   6   -0.66    9.39
  -4  -2   6   -1.36   13.45
  -4  -2   6   -2.78    9.88
  -4   2   6    4.03    7.98
  -4   2   6    5.20    6.06
   4  -2   6    4.02    6.58
  -4  -3   0    0.13    4.06
   4  -3   0    2.10    4.71
   4   3   0   -2.11    4.40
  -4   3   0    3.10    4.74
   4   3   0    1.76    4.94
  -4   3  -1   67.25    6.27
   4  -3   1   74.85    5.60
   4   3  -1   73.82    6.85
   4  -3  -1   76.48    3.88
  -4  -3  -1   65.54    4.61
  -4  -3   1   74.48    5.26
  -4   3   1   69.25    3.90
   4   3   1   74.23    3.72
  -4  -3   1   68.95    5.82
   4   3  -1   70.98    6.26
  -4   3   2  188.58    5.59
  -4  -3   2  195.35    8.49
  -4   3  -2  164.18    9.34
  -4   3  -2  182.68    9.97
   4   3   2  185.17    5.45
   4   3  -2  185.80    8.75
   4   3  -2  161.56   12.21
   4  -3   2  160.96    5.71
  -4  -3   2  180.07    6.84
   4  -3  -2  185.60    5.64
  -4  -3   3  183.64   10.67
  -4   3  -3  198.65    9.25
  -4  -3   3  158.42    7.10
   4  -3   3  177.30    8.30
   4   3   3  181.30    5.50
  -4   3  -3  186.05   11.60
   4  -3  -3  167.20    5.62
  -4   3   3  165.89    5.42
   4   3  -3  165.49    9.87
   4   3  -3  183.44    9.90
   4   3   3  169.03    5.30
  -4  -3   4   93.15    8.24
  -4  -3   4   95.70    7.38
   4  -3   4   94.03    8.78
  -4   3   4   87.96    5.27
  -4   3  -4   93.81    7.12
   4   3   4   93.08    5.10
  -4  -3   4   91.04   10.35
   4   3   4   97.30    4.02
   4   3  -4  100.99    8.52
   4  -3  -4   91.85    4.23
  -4   3   5   75.13    6.49
  -4   3   5   75.46    5.56
  -4   3   5   69.41    5.88
  -4  -3   5   68.75    9.78
  -4  -3   5   65.57    8.10
   4   3  -5   68.69    7.01
   4   3   5   79.44    5.61
   4   3   5   73.19    5.79
   4  -3   5   85.00    9.40
  -4   3  -5   77.11    6.79
  -4  -3   5   78.72    9.32
  -4  -3   6   38.65    8.89
  -4   3   6   31.35    7.44
  -4   3   6   32.04    6.10
   4   3   6   37.48    4.71
  -4   3  -6   51.07    6.93
   4  -3   6   33.35   10.60
  -4  -3   6   47.07   10.97
  -4   3   6   36.80    6.26
   4   3   6   39.22    6.59
  -4  -3   6   40.40   11.16
   4   4   0   82.12    5.37
  -4  -4   0   77.88    4.96
   4  -4   0   73.68    5.29
   4   4   0   69.08    4.31
  -4   4   0   82.94    5.53
  -4  -4   1  421.25    8.57
   4  -4  -1  414.40    6.96
  -4  -4  -1  399.18    6.75
   4   4  -1  409.42    8.90
  -4   4   1  425.53    7.19
   4   4   1  418.26    7.21
   4  -4   1  420.13    7.94
   4   4  -1  380.11    7.34
  -4   4  -1  412.50    8.51
  -4  -4  -2   79.34    3.55
   4   4  -2   77.31    8.44
  -4   4   2   87.72    3.94
   4   4  -2   80.82    7.53
   4  -4   2   70.70    4.44
   4  -4  -2   82.84    5.24
  -4   4  -2   85.43    7.25
  -4   4  -2   87.91    8.37
  -4  -4   2   89.36    6.10
   4   4   2   84.27    5.03
   4  -4   3  169.47    7.15
  -4  -4   3  180.63    9.15
  -4  -4   3  148.23    6.77
  -4   4   3  167.13    5.46
  -4   4  -3  163.98    9.81
   4   4  -3  189.29   12.40
   4   4   3  168.39    5.49
  -4   4  -3  163.25   12.14
   4  -4  -3  160.78    5.65
   4   4  -3  160.16    9.62
   4   4   3  175.13    4.35
  -4   4  -4   26.98    8.56
  -4  -4   4   20.16    6.39
   4   4  -4   21.07    9.56
   4   4   4   29.86    5.17
   4   4   4   22.22    5.05
  -4  -4   4   27.04    9.77
   4  -4  -4   24.42    4.03
  -4   4  -4   29.13    7.58
  -4   4   4   22.33    4.89
   4  -4   4   29.64    7.10
  -4   4   5    8.11    3.99
  -4  -4   5    4.50    6.97
   4   4   5    3.08    4.04
  -4   4  -5    7.17    6.91
   4   4  -5    4.87    8.07
   4  -4   5    1.63    7.83
   4   4   5    8.65    4.14
   4   4   6    0.50    4.56
  -4   4   6   -1.05    6.64
   4   4  -6    2.49    7.49
  -4   4   6    8.79    6.33
  -4  -4   6    0.90    8.24
  -4   4   6    0.64    6.40
   4   4   6    8.86    6.49
   4  -4   6    9.67    9.04
  -4   4  -6    4.65    7.21
   4  -5   0    6.04    5.19
   4   5   0    0.67    4.91
   4   5   0    0.64    5.48
  -4   5   0    1.10    5.34
  -4  -5   0   -0.71    4.66
   4   5   1    6.06    4.93
   4  -5   1   -0.72    5.52
   4   5  -1    1.64    5.37
  -4   5  -1    6.44    6.08
   4   5  -1    4.47    6.10
  -4  -5   1    5.08    4.89
   4  -5  -1   -0.60    4.96
  -4   5   1    2.43    3.58
  -4  -5  -1    0.85    4.75
   4  -5  -2  106.97    4.18
  -4   5  -2  113.04    8.63
  -4   5   2  111.35    5.49
  -4  -5   2  118.66    6.33
  -4  -5  -2  103.73    5.08
  -4   5  -2  107.92    7.87
   4   5  -2  104.18    7.86
   4   5  -2  111.40    8.32
   4   5   2  109.74    5.32
   4  -5   2  113.86    6.03
  -4   5  -3    3.99    9.36
   4  -5   3    0.51    4.10
   4   5  -3    9.27    8.47
  -4   5   3    5.06    4.99
   4   5  -3    3.08   10.90
  -4   5  -3    3.42   10.47
   4   5   3    4.64    3.48
  -4  -5   3    2.48    7.06
   4  -5  -3    4.81    5.09
   4   5  -4   49.26   10.01
   4   5  -4   51.71   10.38
   4   5   4   50.17    5.54
  -4   5   4   51.69    3.99
  -4   5  -4   53.44    8.81
  -4   5  -4   54.97   11.60
   4  -5  -4   51.87    5.74
  -4  -5   4   54.30   10.15
   4  -5   4   45.97    6.62
   4   5   4   54.89    4.10
  -4   5  -5    2.06   10.66
   4  -5  -5   11.53    6.06
   4  -5   5   -1.55    7.20
   4   5  -5   13.37   12.07
   4   5   5    2.95    4.26
   4   5   5    4.22    5.88
  -4   5   5   -5.77    5.68
  -4   5  -5    1.73    7.33
  -4  -6   0    7.36    5.19
   4   6   0   11.06    5.33
   4   6   0    9.22    4.35
   4  -6   0   15.26    5.78
  -4   6   0    2.89    5.94
   4   6   1  213.41    5.22
  -4  -6   1  227.30    7.04
  -4  -6  -1  210.07    6.15
  -4   6  -1  231.81    8.88
   4   6  -1  228.87    8.07
   4  -6   1  219.24    6.98
   4  -6  -1  219.44    5.22
  -4   6   1  229.42    5.40
   4   6  -1  207.02    7.48
  -4   6  -1  218.44    7.56
  -4  -6   2    5.63    5.81
  -4  -6  -2    8.40    5.07
   4  -6   2    0.56    5.91
   4   6  -2   14.24    7.56
   4   6   2    1.55    3.87
   4  -6  -2    1.60    3.74
  -4   6  -2   -3.11    8.01
  -4   6   2    2.79    3.91
   4   6  -2   12.00    7.87
  -4   6  -2   14.40    8.39
   4  -6  -3   78.44    5.71
   4   6   3   80.94    4.16
   4   6  -3   72.79    6.93
  -4   6   3   79.59    4.30
  -4   6  -3   75.47   10.98
   4  -6   3   72.75    6.59
  -4  -6   3   83.17    8.67
  -4   6  -3   90.17    9.98
   4   6  -3   78.43   11.00
  -4   6   4   15.26    5.53
   4   6  -4    5.61   10.53
   4   6   4   -3.62    4.00
   4  -6  -4    0.66    5.78
   4  -6   4    2.84    6.14
   4   6  -4    2.27   10.36
   4   6   4    4.75    3.95
  -4  -6   4    3.86   10.12
  -4   6  -4    3.39    9.99
  -4   6  -4   12.60   13.54
   4  -6  -5   -4.43    4.76
   4   6   5   -1.55    4.43
  -4   6  -5    1.56   11.75
   4  -6   5   -5.24    6.93
   4   6  -5    9.96   11.29
  -4   6  -5    4.03   10.17
   4   6   5    4.53    4.41
  -4   6   5    7.54    4.41
   4   7   0   -1.45    4.70
   4   7   0    6.19    6.01
  -4   7   0    5.56    6.32
  -4  -7   0   -0.02    5.78
   4  -7   0    1.37    4.33
   4  -7  -1    4.04    6.23
  -4   7   1   14.67    4.34
  -4   7  -1    2.63    7.06
  -4  -7  -1    6.51    3.90
   4   7   1    2.14    5.95
  -4   7  -1   14.45    6.90
   4   7   1   12.63    7.07
  -4  -7   1    8.09    5.93
   4   7  -1   12.06    6.54
   4   7  -1    2.66    7.17
   4  -7   1   11.98    6.10
   4   7  -2   16.34    8.80
  -4   7  -2   19.28    9.12
   4  -7  -2   12.94    6.05
  -4   7  -2   24.06    8.97
   4   7  -2   18.40    8.72
   4   7   2   21.97    6.06
  -4  -7  -2   14.20    3.93
  -4  -7   2   19.02    6.48
   4  -7   2   19.17    4.50
  -4   7   2   13.54    6.24
  -4  -7   3   14.63    8.68
   4   7   3   10.17    5.99
   4  -7  -3   20.94    6.17
   4  -7   3   14.95    6.30
   4   7  -3   19.65   14.08
  -4   7  -3   15.88   11.24
  -4   7  -3   12.85   10.70
   4   7  -3   16.96   10.19
  -4   7   3   27.66    6.12
   4  -7  -4   11.52    6.28
   4   7   4    4.75    4.49
   4  -7   4   11.12    6.56
  -4   7  -4    7.12   11.48
   4   7  -4    8.65   12.03
  -4  -7   4    4.73    9.63
  -4   7   4    2.92    6.25
   4   7  -4    5.52   12.66
   4   7   4    9.07    4.42
  -4   7  -4   22.01   14.95
  -4  -8   0    1.14    6.30
   4  -8   0    6.63    6.93
   4   8   0    5.85    6.83
   4   8   0    2.38    7.44
  -4   8   0    2.75    7.15
  -4   8  -1   35.91    8.38
   4  -8   1   43.12    6.80
   4  -8  -1   39.18    4.95
  -4   8   1   50.18    7.07
   4   8   1   37.49    4.98
   4   8  -1   40.03    7.56
  -4  -8  -1   27.85    6.32
  -4  -8   1   39.28    6.69
   4   8  -1   31.93    8.39
   4   8   1   42.33    8.08
  -4   8  -1   35.05    5.65
   4   8  -2    7.32   10.06
  -4   8   2    1.95    4.93
  -4   8  -2    6.55    7.50
   4   8  -2   -5.56    9.56
   4   8   2    2.47    4.81
   4   8   2    3.40    5.87
  -4  -8   2    5.41    7.15
  -4   8  -2   13.63    9.91
   4  -8  -2   14.19    4.79
   4  -8   2    4.01    6.76
  -4  -8  -2    3.82    4.51
   4   8  -3   22.65   11.41
  -4   8   3    6.02    7.11
   4   8   3    9.69    5.03
   4   8  -3   15.09   13.28
  -4   8  -3   19.70   12.30
   4  -8  -3    7.01    6.79
  -4  -8   3   16.06    9.86
  -4   8  -3   30.89   12.99
   4  -8   3    6.67    6.71
   5   0   0    2.83    7.58
   5   0   0    2.93    8.24
  -5   0   0    4.45    7.81
  -5   0   0    7.34    5.84
   5   0   1    2.06    5.79
  -5   0   1    2.52    6.51
   5   0  -1    3.04    4.55
  -5   0  -1    2.01    4.17
   5   0  -1    0.74    4.83
   5   0   1    1.99    5.83
  -5   0   1    3.91    5.23
  -5   0   2    3.30    4.16
  -5   0  -2    2.01    3.43
   5   0  -2    5.06    4.29
   5   0  -2    2.79    3.70
   5   0   2   -0.12    3.45
  -5   0   2    2.13    5.87
  -5   0  -3   -1.76    3.20
   5   0   3    3.33    4.79
  -5   0   3   -0.75    5.83
  -5   0   3    0.81    4.53
   5   0   4   55.31    8.16
  -5   0   4   44.76    5.33
  -5   0   4   52.81    7.38
  -5   0   4   47.00    5.25
  -5   0  -4   47.16    5.34
   5   0   4   45.79    5.88
   5   0   5   -1.83    6.47
   5   0   5   -4.80    8.31
   5   0   5   -8.39    5.57
  -5   0   5    4.81    5.59
  -5   0   5   -3.77    5.53
  -5   0   5    3.17    5.84
  -5   0   6    5.08   10.12
   5   0   6   14.55   13.39
  -5   0   6    0.88    7.61
   5   0   6    5.15    6.36
   5   0   6    1.76    5.52
  -5   0   6   -0.87    6.26
   5   0   7   -3.23    5.25
   5   0   7  -12.14   10.13
   5   0   7   -3.13   13.51
  -5   0   7    8.12   10.42
  -5   0   7   -3.71   13.35
  -5   0   7   12.93    6.89
  -5   1   0   48.16    6.55
  -5  -1   0   45.00    5.20
   5   1   0   43.58    7.00
   5   1   0   46.38    5.27
  -5  -1   0   47.52    7.06
   5  -1   0   44.47    6.48
  -5   1   0   34.72    3.87
   5   1  -1 1568.30   19.66
   5   1  -1 1709.03   39.74
   5   1   1 1579.88   21.70
   5  -1   1 1533.59   18.79
   5  -1  -1 1693.99   18.56
  -5  -1   1 1519.81   32.42
  -5   1   1 1700.77   18.91
  -5  -1  -1 1693.82   16.95
  -5  -1   1 1496.96   17.86
   5   1   1 1671.00   17.01
  -5   1  -1 1500.44   19.75
  -5   1  -1 1691.88   35.58
  -5   1   1 1703.47   21.12
   5   1   2    0.79    4.17
  -5  -1  -2   -0.92    4.11
   5  -1   2    1.01    6.81
  -5  -1   2   -0.40    6.34
  -5  -1   2    0.71    6.44
  -5   1   2    2.50    4.16
   5  -1  -2    2.45    3.01
   5   1  -2    2.60    6.80
  -5  -1   2    4.48    7.22
  -5   1  -2    2.50    6.20
  -5   1   2    2.34    3.10
   5   1   3  465.81    6.47
  -5   1  -3  486.18    8.67
  -5  -1   3  452.23    9.20
  -5   1   3  474.50    7.64
   5  -1   3  463.96   17.63
   5   1  -3  457.14    9.10
  -5  -1   3  490.08   11.14
   5  -1   3  500.18    9.88
   5  -1  -3  501.12    8.54
  -5  -1   3  468.28   10.86
  -5   1   3  489.75    7.54
   5   1  -4   -0.86    5.47
  -5   1   4   -2.98    6.06
  -5   1   4    1.50    4.84
   5   1   4    0.12    5.01
   5   1   4    1.08    4.85
  -5  -1   4   -1.86    8.05
   5  -1   4    3.45    6.92
   5  -1   4   -0.20    9.77
  -5  -1   4   -1.44    5.99
  -5   1   4   -0.09    4.67
  -5  -1   4    0.16    5.07
  -5   1  -4    3.44    5.39
  -5   1  -5   12.68    4.17
   5  -1   5   24.32    7.99
  -5   1   5    9.88    3.89
  -5  -1   5   23.19    5.98
  -5  -1   5   11.04    9.10
   5  -1   5   12.01   10.93
   5   1   5   11.99    5.39
  -5   1   5    8.15    7.08
   5   1   5   15.26    5.51
  -5   1   5    6.79    5.34
   5   1   5   12.19    7.42
  -5  -1   5   10.57    7.51
  -5  -1   6    1.26   10.42
   5   1   6    3.60    6.36
  -5   1   6    4.85    9.10
   5  -1   6   -2.22    9.34
  -5  -1   6    7.26    9.28
   5   1   6    8.02    6.80
   5   1   6    0.26   10.21
  -5   1   6   -8.82    6.02
  -5   1   6    9.05    6.58
  -5  -1   6    5.93    6.45
   5  -1   6    8.97    6.54
   5  -1   6    3.78   12.08
  -5   1   7    6.70   12.50
   5  -1   7    5.90   11.57
   5  -1   7    5.83    5.15
  -5  -1   7    2.71   15.35
   5   1   7   16.00   14.39
  -5  -1   7   11.15   12.96
   5   1   7   17.84    8.66
  -5   1   7    9.94    6.95
   5  -1   7    3.70   13.04
   5   1   7    5.67    5.33
  -5   1   7    8.78    6.57
  -5  -1   7    8.15    7.66
   5   2   0   -0.23    2.68
   5   2   0   -2.39    5.58
   5   2   0    0.01    4.13
  -5   2   0   -0.71    5.12
  -5  -2   0    0.65    5.59
   5  -2   0   -0.44    5.16
  -5   2   1   55.76    4.98
   5  -2  -1   53.74    4.98
   5   2   1   55.63    3.41
  -5  -2   1   53.10    4.93
   5   2  -1   53.25    5.91
   5   2  -1   51.97    7.15
  -5   2  -1   52.78    7.28
   5  -2   1   53.32    6.63
   5   2   1   57.88    3.53
   5   2  -1   55.74    6.43
  -5   2  -2   22.46    7.73
  -5   2   2   22.84    4.44
   5  -2   2   20.51    7.15
   5  -2  -2   21.27    4.66
  -5  -2   2   23.36    6.47
   5   2   2   20.82    4.37
  -5   2  -2   20.51   12.64
   5   2  -2   20.53    7.71
   5   2   2   21.87    3.18
  -5  -2   3  150.61   13.06
  -5   2   3  172.49    6.53
   5   2  -3  151.71    8.38
   5  -2   3  142.67    8.98
  -5  -2   3  163.32   10.92
  -5  -2   3  147.03    8.45
   5   2   3  161.13    4.23
  -5   2   3  145.78    5.24
   5  -2  -3  164.80    5.79
   5   2   3  152.41    4.95
  -5   2  -3  160.58    6.31
   5  -2   4   18.63    8.71
  -5   2   4   19.77    4.18
  -5  -2   4   23.60    8.40
  -5   2  -4   24.21    6.27
  -5   2   4   23.93    3.52
  -5  -2   4   25.60    7.90
   5  -2  -4   27.03    4.98
   5   2   4   22.19    3.44
  -5  -2   4   28.50   12.26
   5  -2   4   20.07    9.26
   5   2   4   29.25    4.75
   5   2  -4   21.86    6.84
  -5   2  -5   94.73    5.14
   5   2  -5   90.68    6.57
   5   2   5   94.96    5.96
   5  -2   5  110.00    9.74
   5   2   5   86.54    5.69
   5  -2   5   80.45   10.27
  -5  -2   5   90.70   12.19
  -5  -2   5   98.33    8.46
  -5  -2   5  101.84    9.37
  -5   2   5   90.06    5.72
  -5   2   5   86.72    4.34
  -5   2   5  112.05    7.01
   5   2   6    7.40    6.16
   5   2   6   12.99    6.38
   5   2   6    1.19    8.64
  -5  -2   6    4.65    8.51
  -5   2   6   14.81    7.97
  -5  -2   6   -1.87   12.82
  -5  -2   6    0.47   10.02
   5  -2   6   17.53   10.52
   5  -2   6    4.06   11.54
  -5   2   6    3.52    4.28
  -5   2   6    9.99    5.86
  -5  -3   0   95.02    4.90
   5   3   0   97.45    5.39
   5  -3   0   97.23    5.54
   5   3   0   89.92    5.86
  -5   3   0   93.22    4.36
  -5  -3  -1  462.91    6.78
   5   3  -1  471.26    9.18
  -5   3   1  484.72    6.83
   5   3  -1  473.29   10.70
  -5   3  -1  464.45    8.10
   5   3   1  479.90    7.61
   5  -3  -1  422.98    6.47
  -5  -3   1  475.37    9.49
   5  -3   1  452.57    8.29
  -5  -3   1  455.12    8.55
   5   3   2    1.24    3.05
  -5  -3   2    2.88    5.86
  -5   3   2    2.27    3.21
  -5  -3   2    1.36    6.33
   5   3  -2    2.23    7.62
  -5   3  -2    2.85    7.88
   5   3  -2    0.77   11.03
   5  -3  -2   -0.35    4.85
   5   3   2    5.34    4.56
   5  -3   2    1.45    4.29
  -5   3  -2    0.10    7.57
  -5   3  -3  115.26    8.75
   5  -3   3  111.23    7.69
  -5   3  -3  120.73   11.57
   5   3  -3  119.13    9.32
   5   3   3  118.87    3.93
  -5   3   3  116.35    5.13
  -5  -3   3  103.48    6.84
   5   3   3  119.41    4.04
   5  -3  -3  109.01    4.18
  -5  -3   4    3.49    7.26
   5   3   4   -1.50    4.68
   5  -3   4   -2.96    5.99
   5  -3  -4    1.65    3.57
  -5   3  -4   -1.40    6.76
  -5  -3   4   -1.20   12.54
  -5   3   4   -4.88    4.99
   5   3  -4    0.86    8.06
  -5  -3   4    1.62   12.19
   5   3   4    0.21    3.46
  -5   3   5    0.94    5.96
   5   3  -5   -0.03    6.86
   5  -3   5    6.11    9.45
   5   3   5    2.84    5.55
  -5  -3   5    0.13    9.68
  -5  -3   5    0.64    8.13
   5   3   5   -3.74    5.69
  -5   3  -5    3.81    6.63
  -5  -3   5    0.88   11.21
  -5   3   5    2.73    3.90
  -5   3   6   -5.38    7.32
  -5   3   6    9.89    6.24
   5  -3   6   10.26   10.33
  -5   3   6    7.91    4.31
   5   3   6    4.15    6.53
   5   3   6    3.70    6.35
  -5  -3   6    4.46    8.92
  -5   3  -6    6.29    6.87
  -5  -3   6    7.51   11.55
  -5  -3   6    7.36   12.44
   5  -4   0    0.24    4.88
  -5  -4   0    0.79    3.18
  -5   4   0    5.96    4.97
   5   4   0   -4.02    4.66
   5   4   0    1.98    5.34
   5  -4   1   69.91    5.69
   5   4  -1   69.27    6.19
  -5   4  -1   65.11    6.54
   5   4  -1   67.32    5.67
  -5   4   1   66.75    5.24
  -5  -4  -1   71.53    3.56
   5   4   1   69.18    5.03
  -5  -4   1   72.08    5.25
   5  -4  -1   64.38    5.16
  -5  -4   2   52.56    6.63
   5   4   2   48.84    3.54
  -5   4   2   47.95    5.10
   5  -4  -2   54.84    3.73
   5   4  -2   47.22    7.90
   5   4  -2   45.93    7.35
   5  -4   2   45.35    6.05
  -5   4  -2   48.22    8.50
  -5   4  -2   49.97    8.35
  -5  -4   2   46.93    5.89
   5   4  -3  236.46   10.08
   5   4  -3  244.74   13.61
  -5  -4   3  210.24    6.96
  -5   4   3  233.43    4.70
   5  -4   3  222.77    7.68
   5  -4  -3  223.41    6.01
  -5   4  -3  214.34   10.21
  -5  -4   3  242.02   12.72
  -5   4  -3  212.03   13.11
   5   4   3  211.07    5.74
   5   4   3  234.57    5.75
  -5   4  -4   -0.50   10.40
   5  -4  -4    5.66    3.83
   5   4  -4    6.40    9.19
   5   4   4    2.90    5.05
  -5   4   4    0.56    5.10
  -5   4  -4   -1.30    7.68
  -5  -4   4   -2.58    6.35
   5   4   4    3.29    4.94
   5  -4   4    2.68    7.25
  -5  -4   5  131.81    8.09
   5   4   5  134.27    6.48
   5  -4  -5  144.01    6.46
   5  -4   5  146.10    8.93
  -5   4  -5  145.37    7.85
  -5   4   5  126.84    5.78
   5   4  -5  147.81    9.31
  -5   4   5  133.20    4.64
   5   4   5  131.53    4.80
  -5   4   6    2.25    4.97
  -5   4   6    4.12    4.49
   5   4   6    4.79    4.83
   5   4  -6   -2.10    7.72
   5  -4   6   -0.33    9.10
  -5   4  -6    2.31    7.08
   5   4   6   17.34    6.66
  -5   4   6    4.91    6.72
  -5  -4   6    6.54    8.25
  -5  -5   0   20.71    3.47
  -5   5   0   18.89    4.07
   5   5   0   22.32    4.03
   5   5   0   22.75    3.74
   5  -5   0   21.24    5.30
   5   5  -1    8.77    5.24
  -5  -5   1    8.69    5.17
   5  -5   1    2.59    5.58
   5  -5  -1    4.25    5.08
  -5   5  -1   10.30    6.19
   5   5   1   -2.87    5.02
  -5  -5  -1    7.94    4.61
  -5   5   1    9.49    5.15
   5   5  -1    4.61    6.39
   5  -5  -2    3.65    3.51
   5   5  -2    1.25    9.02
   5   5  -2   -5.98    7.21
  -5  -5   2   -2.62    6.54
  -5   5  -2   -3.29    8.18
   5  -5   2    2.59    5.63
  -5   5  -2   11.94    6.93
  -5  -5  -2   -0.16    3.21
   5   5   2    4.56    4.95
  -5   5   2   -1.99    5.10
   5   5  -3    3.21    8.85
  -5   5   3   -2.17    5.12
  -5   5  -3   -5.32   10.67
  -5   5  -3    4.38    6.75
  -5  -5   3    4.67    7.21
   5   5  -3    1.26   10.65
   5   5   3    0.79    4.93
   5  -5   3   -3.12    5.89
   5   5   3   -1.37    3.49
   5  -5  -3   -0.87    3.73
   5   5  -4    6.15    9.92
   5   5   4    3.53    5.29
   5  -5   4    2.85    6.53
   5  -5  -4    0.88    5.56
  -5   5   4    3.79    3.76
  -5  -5   4    9.20    6.17
   5   5   4    3.12    3.79
  -5   5  -4  -10.09    8.67
  -5   5  -4    5.64   10.91
  -5   5   5    4.43    5.87
  -5  -5   5   -0.43    6.60
   5   5   5    8.01    5.83
   5   5  -5    1.64    9.77
   5  -5  -5    1.94    4.41
  -5   5  -5    4.05    7.66
   5   5   5   -3.95    4.14
   5  -5   5    0.91    7.36
   5   6   0    7.40    5.36
  -5   6   0    3.69    5.92
  -5  -6   0   -1.42    5.23
   5   6   0    4.32    4.09
   5  -6   0    1.35    4.02
  -5  -6   1   25.81    5.68
   5   6   1   27.69    4.70
  -5   6  -1   21.40    6.71
  -5   6   1   28.37    4.36
   5   6  -1   23.55    6.04
   5  -6  -1   27.62    4.20
  -5  -6  -1   28.49    5.03
   5   6   1   29.27    3.76
   5   6  -1   18.18    6.93
   5  -6   1   22.88    5.93
   5   6   2   22.04    4.06
   5  -6  -2   33.04    3.92
   5   6  -2   36.71    8.16
  -5   6  -2   40.55    8.46
  -5  -6  -2   39.54    5.27
  -5   6  -2   31.56    8.36
  -5  -6   2   39.98    6.06
  -5   6   2   37.18    3.96
   5  -6   2   42.45    6.16
   5   6  -2   33.87    7.90
  -5  -6   3   95.64    7.53
   5  -6  -3   90.68    4.35
   5   6   3   83.45    5.72
  -5   6   3   93.43    4.35
  -5   6  -3   88.81   10.74
   5   6  -3   78.12    7.12
   5   6  -3   88.76   13.27
  -5   6  -3   91.77   10.24
   5  -6   3   85.53    6.59
   5   6   3   84.83    5.88
   5  -6   4    4.33    6.39
  -5   6  -4    8.05   10.15
   5   6  -4    4.20   13.25
  -5   6  -4    1.29   10.94
   5   6  -4    4.12   10.68
   5   6   4   19.05    5.51
   5  -6  -4    5.87    4.37
   5   6   4    4.85    3.96
  -5   6   4    7.54    5.71
  -5   6   5   54.80    6.51
   5   6  -5   66.49   11.69
  -5   6  -5   52.70    9.18
   5  -6   5   57.24    8.94
  -5   6  -5   44.52   12.31
   5   6   5   59.63    6.46
   5  -6  -5   55.45    6.87
   5   6   5   52.84    6.71
  -5  -7   0    3.04    5.69
   5   7   0    5.88    6.78
   5  -7   0    9.31    4.24
   5   7   0   10.06    6.16
  -5   7   0    5.35    6.32
  -5  -7   1   34.48    6.08
   5   7   1   35.72    4.33
   5   7  -1   36.47    6.77
   5  -7   1   48.48    6.39
   5   7   1   43.64    7.02
   5  -7  -1   30.25    6.38
  -5  -7  -1   32.36    5.75
  -5   7  -1   37.07    5.30
  -5   7   1   36.00    6.52
   5   7  -1   29.07    5.31
  -5   7  -1   34.25    5.23
   5  -7  -2    5.51    6.04
   5   7  -2   -2.78    8.46
  -5   7   2    4.09    6.27
  -5  -7  -2    0.35    3.83
   5   7  -2   -0.88    8.67
   5   7   2    0.85    4.17
  -5   7  -2    5.06    8.91
   5  -7   2    2.38    6.41
  -5   7  -2   -9.00    9.25
  -5  -7   2    5.26    6.41
   5   7   3   17.83    4.56
   5  -7   3   14.19    4.72
  -5   7  -3    9.08   11.64
  -5   7  -3   13.63   10.72
   5   7  -3   11.06   10.27
   5   7  -3   21.28   11.85
   5  -7  -3   19.04    6.05
   5   7   3   28.80    5.98
  -5   7   3   23.50    6.11
  -5  -7   3   19.53    7.45
   5  -7  -4    1.95    4.75
  -5   7  -4    1.82   11.67
  -5   7   4    3.72    4.43
   5  -7   4    0.99    6.55
   5   7  -4    2.34   12.59
  -5   7  -4   -2.04   12.63
   5   7   4    0.42    6.48
   5   7  -4   -0.57    8.35
   5   7   4   -3.88    6.11
   5  -8   0    7.37    6.88
  -5   8   0    2.81    7.14
   5   8   0    0.77    6.86
   5   8   0   -2.97    5.25
  -5  -8   0    3.69    6.29
  -5   8   1    6.58    7.08
  -5   8  -1   -5.26    6.08
   5  -8   1    4.78    6.87
  -5  -8  -1   10.04    4.43
   5   8   1    2.83    6.63
  -5   8  -1    1.04    7.71
   5  -8  -1   -1.32    6.84
   5   8  -1    0.00    8.20
  -5  -8   1    1.76    6.80
   5   8   1    2.47    5.69
   5   8  -1    2.42    7.67
   5   8  -2   19.19   10.06
  -5  -8   2    8.19    7.38
   5  -8  -2   19.83    6.83
  -5   8  -2    8.85    9.84
   5   8   2   11.52    8.36
  -5   8  -2   21.77   10.80
   5   8  -2   17.56    6.84
   5  -8   2   -0.62    6.95
  -5  -8  -2   13.62    4.51
  -5   8   2   24.70    7.05
   5   8   2   26.71    6.75
   5  -8   3    8.34    6.91
   6   0   0   14.51    8.32
   6   0   0   17.32    8.64
  -6   0   0   18.27    8.34
  -6   0   0   16.97    8.53
  -6   0  -1    1.38    4.38
   6   0  -1   -0.74    6.83
  -6   0   1    3.28    4.89
  -6   0  -1    0.67    5.74
  -6   0   1   -0.13    5.23
   6   0   1    1.30    6.28
   6   0   1    0.84    6.07
   6   0  -1    2.68    5.15
   6   0  -2    0.52    4.60
   6   0  -2    0.72    3.70
  -6   0   2   -0.41    4.52
  -6   0  -2    4.26    4.77
   6   0   2    2.84    3.56
  -6   0   2   -0.14    4.14
   6   0  -3    3.68    5.00
   6   0   3    3.12    3.60
  -6   0   3   -2.10    6.14
  -6   0  -3   -0.91    4.84
   6   0  -3    0.78    4.56
  -6   0   3    0.14    5.77
  -6   0   4    0.43    4.75
   6   0   4    2.65    6.33
   6   0   4   -1.15    5.91
  -6   0   4    2.15    4.90
  -6   0  -4   -0.80    5.26
  -6   0   4    2.64    4.93
  -6   0   5   -0.83    5.93
   6   0   5    7.85    8.59
  -6   0   5    2.13    5.93
   6   0   5   -3.93    4.64
  -6   0   5    0.31    5.73
   6   0   5   -1.92    5.59
  -6   0   6   10.16   10.12
  -6   0   6    0.32    6.36
  -6   0   6   12.18    7.63
   6   0   6    6.23    6.26
   6   0   6    4.41   10.97
   6   0   6    3.46    7.93
  -6   0   7   10.49    7.50
   6   0   7   -3.01   13.61
   6   0   7    9.68    7.14
  -6   0   7    9.52   13.08
   6   0   7   -5.46    7.36
  -6   0   7   -1.53   10.97
   6   1   0    0.60    3.40
  -6   1   0   -0.90    6.26
   6  -1   0   -0.44    4.47
  -6   1   0   -0.54    4.86
  -6  -1   0    1.31    4.58
  -6  -1   0    0.81    4.85
   6   1   0    0.81    6.76
   6   1  -1  166.27   12.40
  -6   1   1  167.68    6.11
  -6  -1   1  165.06    9.07
  -6   1  -1  172.11   12.41
  -6   1  -1  164.47    7.89
   6  -1  -1  171.31    6.66
   6   1  -1  151.55    9.32
   6  -1   1  159.75    9.45
  -6  -1  -1  171.75    4.96
  -6  -1   1  175.53   11.42
  -6   1   1  185.42    5.82
   6   1   1  177.52    5.87
   6   1   1  171.02    6.06
  -6  -1   2    6.63    7.12
  -6  -1   2    3.55    8.34
  -6  -1  -2    1.44    3.00
  -6   1   2    2.69    4.65
   6  -1  -2    1.22    4.54
  -6   1   2    3.80    4.24
   6  -1   2    4.44    6.80
   6   1   2    3.32    4.27
   6   1  -2    3.66    6.94
  -6   1  -2    1.91    6.42
  -6  -1   2    2.74    6.09
  -6  -1  -3  718.97    8.59
  -6   1   3  766.11   10.60
   6  -1  -3  807.22   11.28
  -6  -1   3  764.14   14.47
   6  -1   3  728.89   25.15
  -6  -1   3  761.73   12.49
  -6   1   3  746.32   10.27
   6   1  -3  757.60   11.02
   6   1   3  700.38    7.94
  -6   1  -3  761.62   10.23
   6  -1   3  745.22   10.22
  -6  -1   3  744.54   14.45
  -6   1   4    8.13    6.06
  -6   1   4    9.86    3.47
  -6  -1   4    2.56    5.82
   6  -1   4    8.77    9.99
   6  -1   4   15.22    7.06
  -6   1  -4   13.77    5.70
   6   1  -4    8.45    5.64
  -6  -1   4    7.14    7.21
   6   1   4    8.55    3.47
   6   1   4    8.49    5.01
  -6  -1   4   11.46    5.24
  -6   1   5  434.90    8.29
   6  -1   5  454.72   16.91
   6   1   5  482.04    8.02
  -6   1   5  518.15    9.41
   6  -1   5  510.86   10.70
  -6   1  -5  535.24    8.88
  -6   1   5  533.48   10.96
   6   1   5  458.67    7.29
  -6  -1   5  494.39   12.09
  -6  -1   5  497.54   11.52
  -6  -1   5  495.37   11.94
   6   1   5  565.55   14.48
   6   1   6    0.81   10.36
  -6  -1   6    5.64    9.58
  -6   1   6   -5.66    9.29
   6  -1   6    5.98   13.47
   6   1   6    2.58    6.36
   6  -1   6   -5.29    9.44
  -6  -1   6   13.29    7.49
   6   1   6    7.25    6.94
  -6   1   6    1.26    6.71
   6  -1   6   11.01    6.66
  -6  -1   6    6.12    6.89
  -6   1   6    9.24    6.16
  -6  -1   7  131.25   14.05
   6  -1   7  134.08   12.19
   6   1   7  146.98   15.95
  -6   1   7  143.15   13.19
  -6   1   7  132.18    8.06
  -6   1   7  113.66    9.79
   6   1   7  120.91    9.21
   6  -1   7  120.06    5.80
  -6  -1   7  113.68   13.83
   6  -1   7  111.53   15.54
  -6  -1   7  128.29    9.45
   6   1   7  123.68    8.13
   6  -2   0   39.22    5.49
   6   2   0   40.64    4.59
  -6   2   0   36.32    4.12
   6   2   0   34.42    5.89
  -6  -2   0   42.02    4.43
   6   2   0   38.81    4.33
  -6   2  -1  365.41    9.68
  -6   2   1  384.58    7.32
   6  -2  -1  387.93    6.66
   6   2  -1  409.31   11.74
   6   2   1  379.60    8.21
   6   2  -1  371.92   10.44
   6   2  -1  380.22    9.60
  -6  -2   1  371.64    7.81
   6   2   1  391.91    6.63
   6   2   1  382.52    6.40
   6  -2   1  376.50    7.99
   6  -2  -2    8.44    4.50
   6   2  -2    7.69    7.73
   6   2   2    5.51    4.27
   6  -2   2    9.18    7.04
   6   2   2    7.80    4.28
  -6   2   2    3.96    4.35
  -6   2  -2    2.35    7.58
  -6  -2   2    6.99    6.46
  -6   2   3  111.91    4.59
  -6  -2   3  100.89    6.38
   6   2   3  116.17    3.92
   6   2   3   98.11    3.74
   6  -2   3  108.89    8.65
  -6   2   3  110.61    5.16
   6  -2  -3  114.50    5.49
  -6   2  -3  123.99    7.44
   6   2  -3  107.46    6.62
   6  -2   4    0.12    8.61
   6  -2  -4    0.94    3.46
  -6  -2   4   -0.42   12.02
   6   2  -4   -5.21    6.96
   6   2   4   -2.49    3.31
  -6   2   4    0.95    3.85
  -6  -2   4   -0.41    5.90
  -6   2  -4    5.38    6.35
  -6  -2   4    0.65    8.66
   6   2   4   -0.03    3.39
  -6   2   4    2.92    4.88
  -6   2   5    2.36    5.35
   6   2  -5   13.80    6.47
   6  -2   5    8.50    6.58
  -6  -2   5   11.10    7.96
  -6   2   5   10.25    3.89
  -6  -2   5   13.54    9.21
  -6  -2   5   11.62   11.60
   6   2   5   16.17    5.48
  -6   2   5   11.68    6.63
   6   2   5   13.43    5.56
  -6   2  -5    0.71    4.53
   6   2   6    2.76    4.37
  -6   2  -6    0.58    4.90
  -6  -2   6    6.42   13.02
   6   2   6    1.78    8.77
   6   2   6    3.89    4.53
  -6   2   6   -0.08    6.14
   6  -2   6   17.15   10.66
  -6   2   6    2.74    5.64
  -6  -2   6   -0.85    8.59
  -6  -2   6   -2.03   10.26
  -6   2   6    1.76    6.30
  -6   3   0   -2.17    3.74
   6   3   0   -1.62    4.44
   6  -3   0    2.61    5.06
   6   3   0    2.09    3.96
   6  -3  -1   44.15    3.74
  -6   3  -1   52.42    6.14
   6   3   1   53.59    4.24
   6   3  -1   50.95    5.26
   6   3   1   50.85    5.66
  -6   3   1   51.35    5.09
  -6  -3   1   46.17    4.34
  -6  -3   1   47.25    4.74
   6  -3   1   51.00    5.51
   6   3   1   50.92    3.54
   6   3  -1   43.63    4.70
   6  -3   2   18.47    6.37
   6   3  -2   17.19   14.51
  -6   3   2   12.58    4.74
  -6  -3   2   14.61    6.25
  -6   3  -2   21.52    5.96
   6  -3  -2   15.05    3.48
   6   3   2   19.24    4.45
  -6   3  -2   16.48    7.98
   6   3  -2   17.18    7.69
   6   3  -2   16.14    7.99
   6   3   2   18.80    4.33
  -6  -3   3  171.54    7.60
  -6   3  -3  199.56    9.14
   6   3  -3  181.11    9.71
   6  -3   3  181.95    6.69
   6   3   3  200.19    5.45
  -6   3  -3  188.66   14.21
   6   3   3  183.51    5.37
   6  -3  -3  184.43    5.75
  -6   3   3  198.17    4.49
   6   3  -4   34.78    8.55
  -6   3   4   38.32    5.20
  -6   3   4   36.49    5.76
   6   3   4   43.01    4.80
   6  -3   4   36.08    8.56
  -6   3  -4   36.12    7.10
   6  -3  -4   36.08    3.99
  -6  -3   4   32.42    7.58
   6   3   4   31.46    4.99
  -6   3   5  114.41    6.98
   6   3  -5  111.23    8.04
  -6   3   5  110.86    5.99
  -6  -3   5  106.10    8.89
   6  -3  -5  105.79    4.63
   6  -3   5  130.78   10.01
  -6   3  -5  119.63    7.32
   6   3   5  110.33    4.38
   6   3   5  111.52    4.45
  -6  -3   6   13.76    9.20
  -6   3   6   20.55    6.17
   6   3   6   22.69    4.73
   6  -3   6   12.40   10.70
  -6   3   6   21.42    6.15
  -6   3   6   14.74    5.30
   6   3   6   17.76    4.77
  -6   3  -6   19.06    7.08
  -6  -4   0   30.47    4.50
   6  -4   0   29.93    5.20
   6   4   0   32.46    3.53
  -6   4   0   37.33    5.40
   6   4   0   31.96    5.85
  -6   4  -1  679.08   10.17
   6   4   1  711.82    9.25
  -6  -4  -1  710.10    9.00
  -6   4   1  708.81    8.75
   6   4  -1  703.35   11.95
   6  -4   1  689.72    9.43
  -6  -4   1  723.41   11.30
   6   4   1  735.86   11.06
   6   4  -1  649.22    9.25
   6  -4  -1  703.77    7.88
   6   4   2   14.56    4.44
   6   4   2   10.24    4.64
  -6   4  -2   13.58    5.79
  -6  -4   2   10.28    5.90
   6   4  -2    9.17    5.11
  -6   4   2   10.05    4.93
   6  -4  -2   15.34    5.00
   6   4  -2    9.93    9.18
  -6  -4   2   11.41    5.67
   6  -4   2   10.42    5.92
  -6   4  -2   13.96    8.31
   6   4   3  205.18    4.50
  -6  -4   3  184.69    6.97
   6   4   3  210.62    5.61
   6   4  -3  184.37    7.58
  -6   4   3  204.97    5.75
  -6   4  -3  199.62   10.25
  -6   4  -3  193.52   13.32
   6  -4  -3  213.51    6.06
   6  -4   3  192.50    6.00
   6   4   4    2.79    3.50
  -6   4   4    7.33    5.30
  -6  -4   4    8.14    6.63
   6   4  -4    2.70    9.40
  -6   4  -4    0.99    7.85
   6  -4  -4    6.22    5.66
   6   4   4   -1.09    5.02
   6  -4   4    1.47    7.42
  -6   4   5   12.14    6.50
   6  -4   5   15.21    8.56
   6   4  -5   18.41    8.89
  -6   4   5    1.37    5.72
  -6   4  -5   20.43    7.29
  -6  -4   5   17.83    7.58
   6   4   5   16.80    5.80
   6   4   5   18.38    5.86
   6  -4  -5   20.90    5.94
   6  -4   6    7.62    9.41
  -6   4   6   -1.15    4.51
   6   4  -6    3.18    7.98
  -6   4   6   16.13    6.89
  -6   4  -6   -3.39    7.37
  -6  -4   6    6.11    8.46
  -6   4   6   -0.25    4.65
   6   4   6   11.03    6.80
   6   4   6   -1.85    4.68
   6  -5   0    9.29    5.34
   6   5   0   -0.97    4.92
   6   5   0   -0.89    5.65
  -6  -5   0   -0.34    3.30
  -6   5   0   10.06    5.47
  -6   5  -1    1.97    6.35
   6   5   1   -2.19    4.13
   6  -5   1    1.97    3.98
  -6   5   1    4.85    3.67
  -6  -5   1    1.56    5.03
   6   5  -1    3.63    5.14
  -6  -5  -1    4.29    4.70
   6  -5  -1    2.74    5.04
   6   5   1   -4.16    3.74
   6   5  -1  -10.51    6.46
   6   5   2   -7.34    4.99
   6  -5  -2    5.84    3.62
  -6   5  -2    6.30    8.24
   6   5  -2    6.48    5.27
   6   5  -2    9.03    9.05
  -6   5  -2    3.69    7.22
  -6  -5   2    9.50    6.52
  -6   5   2    2.92    3.66
   6  -5   2   16.39    5.80
   6   5   3    1.65    5.14
   6   5  -3    4.74    8.60
   6  -5   3    1.57    6.13
  -6   5   3    9.47    5.06
  -6  -5   3    2.50    7.91
  -6   5  -3   -3.75   10.58
   6   5  -3   -1.14   12.02
  -6   5  -3    5.85    9.40
   6  -5  -3    5.57    3.78
   6   5   3    5.59    4.86
   6  -5  -4   25.55    4.04
  -6   5   4   10.35    5.51
   6   5   4   23.07    3.79
  -6   5  -4   28.19    9.02
  -6   5  -4   19.77   10.77
   6   5  -4   21.22    9.73
   6  -5   4   22.35    6.83
   6   5   4   16.11    3.75
  -6  -5   4   12.10    4.48
   6  -5   5    2.28    7.52
   6   5  -5   -2.55   10.05
  -6   5   5    5.89    5.92
   6  -5  -5  -12.21    6.27
   6   5   5    1.94    4.35
  -6  -5   5   -2.30    7.00
  -6   5  -5    9.46    7.77
   6   5   5   -0.88    4.18
  -6   6   0    2.25    6.01
   6   6   0    5.36    3.77
  -6  -6   0    7.34    3.65
   6   6   0    3.26    4.29
   6  -6   0    5.79    4.12
   6  -6   1  395.20    7.97
   6  -6  -1  414.85    6.45
  -6  -6   1  399.59    8.91
   6   6   1  387.98    6.66
  -6  -6  -1  386.39    7.32
  -6   6   1  393.95    6.48
   6   6   1  421.18    8.43
   6   6  -1  390.13    7.91
   6   6  -1  387.68    9.20
  -6   6  -1  396.41    8.75
   6   6  -2    2.31    7.77
   6  -6  -2    9.43    5.52
  -6  -6   2    5.31    7.14
  -6   6  -2    8.24    8.51
  -6   6  -2    5.24    8.18
   6   6   2   12.70    5.42
  -6   6   2   -2.74    3.82
   6   6  -2   -0.08    7.65
   6  -6   2    6.46    5.89
  -6   6   3  127.63    4.59
   6   6  -3  134.75   13.89
  -6   6  -3  128.47   10.60
   6   6  -3  119.67    7.43
   6  -6   3  110.73    6.83
  -6   6  -3  122.58   10.90
   6  -6  -3  118.45    6.14
  -6  -6   3  126.49    9.12
   6   6   3  126.27    6.15
  -6   6  -4   -0.59   12.95
  -6   6   4    5.41    5.84
   6  -6  -4   17.23    5.99
  -6   6  -4    9.23   10.36
   6   6   4   -0.12    5.61
   6   6   4   -2.40    4.08
   6   6  -4   13.53   10.61
   6  -6   4    1.73    6.60
   6   6  -5   10.61   11.64
  -6   6   5   15.72    6.26
   6  -6   5   10.64    7.11
   6  -6  -5   -0.29    6.96
  -6   6  -5    4.23    9.04
   6   6   5   11.33    6.23
   6   6   5   15.51    6.27
  -6  -7   0   -2.92    4.02
   6   7   0    8.92    6.69
   6   7   0   -1.36    4.16
   6  -7   0    4.71    4.40
  -6   7   0   -4.02    4.63
  -6   7  -1   -2.70    7.37
  -6  -7   1    7.77    6.03
   6  -7  -1   -0.99    4.63
   6   7   1    8.88    5.70
  -6  -7  -1   11.46    3.90
   6   7   1    1.02    4.90
   6   7  -1    5.94    6.58
  -6   7   1    6.47    6.65
   6  -7   1   19.15    6.35
   6   7  -1    1.51    7.30
  -6   7  -1    4.11    7.04
   6  -7   2   -5.54    6.42
   6   7   2    3.88    5.93
   6   7  -2    2.92    8.74
   6  -7  -2   -0.70    4.32
  -6   7  -2   -1.07    9.19
  -6  -7   2   -3.24    6.47
  -6   7  -2   11.33    9.21
  -6   7   2   -2.03    4.37
   6   7   2   35.30    7.69
   6   7  -2    0.52    6.29
   6  -7   3   26.99    6.53
   6  -7  -3   40.43    6.14
  -6  -7   3   34.33    8.98
   6   7   3   30.45    6.24
   6   7  -3   29.83   10.29
  -6   7  -3   29.75    8.25
  -6   7  -3   36.17   10.59
  -6   7   3   33.29    4.43
   6   7  -3   28.50   14.54
   6   7   3   35.40    5.92
   6  -7   4   -2.20    6.80
  -6   7   4    2.01    4.75
  -6   7  -4   -5.18   12.05
   6   7  -4   16.27   11.65
  -6   7  -4   -2.97   15.25
   6   7   4    8.69    6.64
   6  -7  -4    4.09    6.58
   6   7   4    3.65    6.21
  -6   8   0   -1.26    5.12
   6  -8   0   -2.05    4.96
  -6  -8   0   -8.89    4.39
   6   8   0   -7.83    6.81
   6   8   0   -3.72    7.71
   6   8  -1   80.39    8.55
  -6   8  -1   95.28    8.38
   6  -8  -1   61.59    5.30
  -6  -8  -1   75.24    6.64
   6   8   1   82.41    5.27
  -6  -8   1   92.33    7.35
   6   8  -1   89.96    8.40
  -6   8   1   82.89    7.52
  -6   8  -1   98.15    9.31
   6   8   1   80.11    8.49
   6  -8   1   77.84    7.27
   6   8  -2   -4.67   10.54
   6   8  -2   -2.86    9.95
  -6   8  -2   -1.31   11.00
  -6   8  -2   -5.41    9.99
  -6  -8   2    9.55    8.87
   6   8   2   -9.80    6.69
   6   8   2   -2.06    8.74
  -6   8   2   12.65    5.11
   6  -8   2   -4.87    7.01
   6  -8  -2   -1.91    5.06
   7   0   0    1.53    8.49
  -7   0   0    0.06    8.30
  -7   0   0   -0.11    5.80
   7   0   0    2.26    5.57
  -7   0   1   -2.21    5.49
  -7   0  -1    1.22    6.48
   7   0  -1   -4.16    6.72
   7   0   1    0.42    7.50
  -7   0  -1   -0.07    5.91
  -7   0   1    4.63    6.83
   7   0  -1    0.99    5.27
   7   0   1    0.28    6.43
  -7   0   2   79.75    5.18
   7   0   2   77.58    6.54
  -7   0   2   83.87    5.84
  -7   0  -2   77.20    5.58
   7   0   2   75.59    5.67
   7   0  -2   78.71    6.08
   7   0  -2   80.69    5.66
  -7   0   3    1.95    4.84
   7   0   3    2.20    5.30
   7   0  -3   -1.57    4.67
   7   0  -3   -1.29    5.19
  -7   0   3    0.81    4.40
  -7   0  -3    2.95    4.96
  -7   0   4   96.06    5.89
   7   0   4   95.73    7.56
  -7   0   4   88.49    5.75
  -7   0   4   93.55    7.55
   7   0   4   95.66    6.39
  -7   0  -4   91.68    5.88
  -7   0   5    8.15    8.18
  -7   0   5    3.14    6.14
   7   0   5    3.25   10.57
   7   0   5   15.02    6.76
  -7   0   5    3.76    5.74
   7   0   6    7.56    6.69
  -7   0   6   15.06    6.79
   7   0   6   23.22    8.17
  -7   0   6   24.16    8.02
   7   0   6   25.48   13.92
  -7   0   6   12.78    7.12
   7   0   7    7.43    7.42
  -7   0   7   10.71   13.00
   7   0   7   12.18   17.21
   7   0   7    6.49    7.11
  -7   0   7    1.19   11.26
  -7   0   7    6.49    7.84
   7  -1   0   19.12    5.17
  -7   1   0   19.63    4.77
   7   1   0   18.28    7.00
   7   1   0   20.51    5.78
  -7  -1   0   17.25    7.38
  -7   1   0   17.29    3.82
  -7  -1   0   19.16    5.17
   7  -1   0   16.98    5.06
   7   1   1 2155.44   23.01
  -7  -1   1 2177.60   30.71
   7   1  -1 1898.85   30.23
  -7  -1   1 1975.11   20.20
  -7   1   1 2078.53   21.06
   7  -1   1 1918.76   20.44
   7  -1   1 1923.19   29.45
   7   1  -1 1641.48   17.74
  -7   1  -1 1945.84   20.75
   7   1   1 2077.20   18.71
  -7   1   1 2108.84   21.19
  -7  -1  -1 1987.63   17.85
  -7   1  -1 1821.42   28.77
   7  -1  -1 2078.96   21.04
  -7  -1   2    8.60    8.32
   7  -1   2    5.95    5.13
  -7   1   2   10.07    4.40
   7   1  -2    5.97    7.29
  -7   1  -2    6.61    4.73
  -7  -1   2    8.58    7.36
  -7  -1  -2    9.91    4.33
   7   1   2    8.15    3.20
  -7   1   2    6.16    4.82
   7  -1  -2    8.19    3.29
   7   1  -2    8.89    6.16
  -7   1  -3  604.95    9.36
   7   1  -3  588.39    9.84
  -7   1   3  598.94    9.20
  -7   1   3  603.61    9.14
   7   1   3  571.01    7.70
   7  -1  -3  569.85    9.33
  -7  -1   3  580.57   11.17
   7  -1   3  622.15   10.53
  -7  -1   3  574.69   13.11
  -7  -1  -3  560.89    7.63
  -7  -1   3  609.54   13.38
   7   1  -4   -3.25    4.12
  -7   1   4    3.16    4.99
  -7  -1   4    2.17    5.23
   7  -1   4    4.83    7.47
   7  -1   4    2.94   12.78
  -7  -1   4    4.24    7.97
   7   1   4    1.36    3.46
  -7   1   4    2.56    4.41
  -7  -1   4    1.00    7.09
   7   1   4   -0.46    4.97
  -7   1  -4    3.54    5.81
   7  -1  -4    8.01    4.74
  -7   1   5  111.10    6.32
  -7  -1   5  120.49    8.45
  -7   1   5  112.20    7.96
   7  -1   5  109.99    8.53
  -7  -1   5  107.03    9.51
   7  -1   5   96.68   13.74
   7   1   5   95.22    4.84
  -7   1  -5  113.82    5.08
  -7  -1   5  103.33    8.24
   7   1   5  108.75    5.88
  -7   1   5   89.90    4.80
   7   1   6  -10.85    4.57
  -7  -1   6   -4.40    8.64
   7   1   6    3.12   10.81
   7  -1   6    3.51   12.86
  -7   1   6    5.67    6.38
  -7  -1   6    5.71   11.55
  -7   1   6   -3.90    6.34
   7  -1   6    2.11    9.55
  -7  -1   6   10.00   10.48
   7  -1   6   -4.09    6.82
   7   1   6    3.42    6.95
  -7   1   6    1.46    6.83
   7   1   7    7.76    6.26
   7  -1   7    4.52   15.18
   7   2   0   -2.11    5.86
  -7   2   0   -2.20    5.44
   7  -2   0    1.65    5.42
   7   2   0    0.93    4.15
  -7  -2   0   -0.55    4.18
   7   2   0    1.04    4.07
   7  -2   1    7.44    6.58
   7   2   1    3.64    4.23
  -7   2  -1    1.00    4.93
   7   2   1    3.62    4.09
   7   2  -1    2.95    5.36
  -7   2   1    3.91    3.19
   7   2  -1    3.65    6.16
   7   2   1    1.54    3.52
   7  -2  -1   -0.28    4.59
   7   2  -1    4.98    6.96
  -7  -2   1    3.23    4.52
  -7   2   2   52.69    5.35
   7   2   2   34.99    3.35
  -7  -2   2   42.07    6.93
  -7   2   2   44.50    3.45
  -7   2  -2   33.47    5.94
   7   2  -2   39.22    5.85
   7  -2   2   47.38    7.32
   7  -2  -2   46.31    3.56
   7   2   2   43.86    3.34
  -7   2   3  152.35    5.53
   7   2  -3  146.94    8.80
   7  -2   3  153.74    8.84
  -7   2   3  165.86    6.36
  -7  -2   3  137.65    8.52
   7   2   3  149.43    5.05
  -7   2  -3  156.06    8.08
   7   2   3  139.89    4.96
   7  -2  -3  150.40    5.69
  -7   2  -4   46.33    4.91
  -7   2   4   46.73    3.87
   7   2  -4   50.21    7.52
  -7  -2   4   47.23   15.36
   7   2   4   47.78    3.61
   7   2   4   47.80    3.53
  -7  -2   4   49.45   11.60
  -7   2   4   45.88    5.98
   7  -2   4   44.46    8.97
  -7  -2   4   50.32    8.72
   7  -2  -4   44.40    5.17
  -7   2   5  104.06    5.42
   7   2   5  123.31    4.49
  -7  -2   5  131.04   10.47
  -7   2   5  123.34    4.66
  -7  -2   5  116.10   14.63
   7  -2   5  126.41    9.79
   7   2   5  115.35    4.56
   7   2  -5  119.38    5.35
  -7  -2   5  126.58    9.64
  -7   2  -5  131.05    7.16
  -7   2  -6   14.83    7.04
  -7   2   6   11.86    4.54
   7   2   6    8.44    6.60
   7   2   6   11.41    8.84
   7  -2   6   10.83   10.55
  -7   2   6    9.75    8.23
   7   2   6   29.19    6.51
  -7  -2   6   14.34    7.42
  -7  -2   6   12.59    8.95
  -7  -2   6    8.01   14.81
  -7   2   6    6.98    4.60
   7   3   0   86.17    4.74
   7   3   0   93.78    5.15
   7  -3   0   82.35    4.43
   7   3   0   86.02    3.72
  -7   3   0   87.17    4.48
  -7   3   1  429.31    6.51
  -7   3  -1  399.39    8.81
   7   3  -1  433.66    9.69
   7  -3  -1  415.51    6.37
   7   3  -1  416.11    9.07
  -7  -3   1  392.75    7.03
   7   3   1  410.29    7.09
   7   3  -1  416.98    9.57
   7   3   1  409.56    8.15
   7  -3   1  376.18    7.89
   7   3   1  425.62    7.00
  -7  -3   2   37.84    6.31
  -7   3  -2   37.00    5.99
   7   3  -2   31.92    8.03
   7  -3  -2   37.24    4.97
  -7   3   2   38.16    3.56
  -7   3  -2   35.43    8.24
   7   3   2   37.33    3.29
   7   3   2   37.15    4.50
   7  -3   2   36.81    6.58
  -7   3  -3  238.64    9.54
  -7   3   3  226.56    4.80
   7  -3   3  237.89    8.89
   7   3  -3  225.39   10.35
  -7  -3   3  223.69    8.17
   7   3   3  235.28    5.70
   7  -3  -3  243.50    6.22
   7   3   3  221.61    5.56
  -7   3   4    4.64    3.62
  -7   3   4    2.30    5.88
  -7   3  -4    5.15    5.21
   7  -3   4   -7.90    8.50
  -7  -3   4   10.35    7.56
   7   3  -4    3.31    8.25
   7   3   4    8.01    4.82
   7  -3  -4    4.31    3.80
   7   3   4    4.04    4.88
  -7  -3   5   33.95    8.90
   7   3  -5   39.19    7.89
   7  -3  -5   31.46    5.72
  -7   3   5   33.20    5.69
   7  -3   5   46.63    6.75
  -7   3  -5   37.87    7.27
  -7   3   5   30.61    4.68
   7   3   5   41.97    4.12
   7   3   5   29.46    4.28
  -7   3   6   -2.19    4.38
  -7  -3   6   15.89    9.57
   7  -3   6   11.15   10.69
  -7   3   6   -7.86    7.49
   7   3   6   14.04    6.46
  -7   3  -6    2.60    7.17
   7   3   6    9.02    6.50
  -7   3   6    5.08    6.12
   7  -4   0    3.89    3.61
   7   4   0   -6.46    5.58
  -7   4   0    3.68    3.64
   7   4   0   -0.08    4.57
   7  -4   1   10.98    5.54
  -7   4   1   14.54    3.73
   7   4  -1   14.76    5.20
   7   4   1   11.14    4.75
   7  -4  -1    8.93    3.61
   7   4   1   16.58    4.30
  -7   4  -1    5.97    6.31
   7   4  -1   13.40    6.24
  -7  -4   1   13.10    4.51
   7   4   1   10.32    3.97
   7   4   2    7.64    4.70
   7  -4  -2    6.20    5.00
   7   4  -2    7.58    7.21
  -7   4  -2    3.62    6.02
  -7   4   2   10.38    4.94
  -7  -4   2    6.14    5.81
   7  -4   2    6.35    4.25
   7   4   2    5.91    4.42
  -7   4  -2    4.21    6.69
   7   4  -2    4.28    8.99
  -7  -4   3  214.76    5.81
   7  -4  -3  245.66    6.23
   7   4  -3  232.51   10.15
  -7   4   3  243.28    5.92
  -7   4  -3  241.52   15.81
   7  -4   3  241.22    8.11
   7   4   3  253.29    5.78
  -7   4  -3  232.98    8.06
   7   4   3  232.65    5.76
  -7   4   4   -4.61    5.38
   7   4  -4    3.57    9.43
   7  -4  -4    5.15    5.39
   7   4   4    3.11    4.99
  -7   4  -4    3.79    7.92
  -7  -4   4   -1.15    6.88
   7   4   4    2.30    5.03
   7  -4   4    4.30    7.83
   7  -4   5  200.65    9.59
  -7  -4   5  179.13    8.74
  -7   4   5  177.60    6.50
   7   4  -5  185.39    9.79
   7   4   5  185.25    5.07
  -7   4   5  172.51    7.92
  -7   4  -5  170.76    6.49
   7  -4  -5  181.19    6.80
   7   4   5  180.33    5.06
  -7   4   6   -3.17    6.73
  -7   4   6   -2.33    5.23
  -7   4   6   -0.74    4.68
   7  -4   6    3.65    9.77
   7   4  -6    1.96    8.33
  -7  -4   6    0.88    8.97
   7   4   6   -5.97    4.69
  -7   4  -6    6.08    7.51
   7   4   6   -6.90    6.60
   7  -5   0   65.41    5.64
  -7   5   0   59.11    6.04
   7   5   0   68.43    6.16
  -7  -5   0   57.82    4.00
   7   5   0   63.13    5.32
  -7  -5   1    3.38    4.89
   7  -5   1    0.51    4.02
   7   5  -1    3.03    5.20
  -7   5  -1   12.38    6.55
   7   5   1   -6.58    5.90
   7   5  -1   18.57    6.23
  -7   5   1   -1.78    5.28
   7   5   1    4.32    5.06
   7  -5  -1    4.92    3.65
   7   5   2   31.17    5.11
   7  -5  -2   22.61    3.92
  -7   5  -2   18.86    6.13
  -7   5   2   30.08    5.30
   7   5  -2   29.60    7.41
  -7  -5   2   27.78    5.63
  -7   5  -2   28.51    7.73
   7   5  -2   28.01    9.11
   7  -5   2   25.07    5.98
   7   5   2   28.02    4.84
  -7   5  -3   19.92    9.79
  -7   5   3   32.52    3.80
   7   5  -3   26.33    9.80
   7   5   3   22.75    5.23
   7   5  -3   19.18    8.81
   7   5   3   36.68    5.09
   7  -5   3   22.53    6.56
  -7   5  -3   30.14   10.79
  -7  -5   3   28.47    6.14
   7   5  -3   27.78   13.95
   7  -5  -3   29.92    5.49
   7   5  -4    4.85    9.91
  -7   5   4   -5.68    5.82
  -7  -5   4   -2.85    6.64
   7  -5  -4   -3.15    6.15
  -7   5  -4    9.06    9.07
   7  -5   4    0.48    7.08
  -7   5  -4    3.75   12.39
   7   5   4    2.28    5.37
   7   5   4    9.48    3.80
  -7  -5   5   11.20    7.28
   7   5  -5    9.93   10.22
   7   5   5   -2.69    5.97
  -7   5   5    5.94    4.72
  -7   5   5    0.51    5.99
   7  -5  -5    7.40    6.38
  -7   5  -5    4.70    8.28
   7  -5   5    1.44    7.88
   7   5   5   10.77    6.23
   7  -6   0    6.63    3.96
   7   6   0    7.03    3.77
   7   6   0   11.70    4.34
  -7   6   0   -2.73    6.26
  -7  -6   0    0.50    5.30
  -7   6  -1   22.91    6.79
  -7  -6   1   17.81    5.68
   7   6   1   22.39    4.62
  -7  -6  -1   14.88    3.57
   7   6  -1   14.76    5.03
   7   6   1   20.06    4.01
  -7   6   1   19.39    4.24
   7   6  -1   18.79    5.90
   7  -6   1   11.63    5.93
   7  -6  -1   24.38    5.63
   7   6   2   -0.11    5.16
  -7  -6   2    1.05    5.79
   7   6  -2    1.77    7.81
  -7   6  -2    5.54    8.66
   7  -6   2    0.00    6.06
   7   6  -2    5.19    7.61
   7  -6  -2    0.94    5.61
  -7   6  -2    5.52    8.24
   7   6   2    0.49    5.45
  -7   6   2    1.70    3.99
   7   6   2    8.20    6.91
  -7   6  -3  126.22   10.50
   7   6  -3  119.60    7.28
  -7   6  -3  151.31   11.13
   7   6  -3  131.20   14.43
  -7   6   3  122.51    4.62
   7  -6   3  123.80    6.96
   7  -6  -3  120.18    4.70
   7   6   3  128.25    6.12
  -7   6  -4    2.39   15.02
   7   6  -4    6.02   10.45
   7  -6   4    1.69    6.77
  -7   6   4   -0.58    5.83
   7  -6  -4    2.34    4.60
   7   6   4    3.61    5.75
  -7   6  -4   14.04   10.45
   7   6   4    4.45    5.76
   7  -6  -5   57.55    5.30
   7   6   5   79.19    4.87
  -7   6   5   72.41    6.76
   7   6  -5   82.38   11.92
   7   6   5   76.24    4.80
  -7   6  -5   73.84    9.83
   7  -6   5   64.48    7.90
   7   7   0   19.53    6.66
  -7  -7   0   12.14    4.23
   7  -7   0   10.98    6.36
  -7   7   0    9.24    6.64
   7   7   0    6.67    6.14
  -7   7  -1   90.77    7.69
   7   7  -1   90.28    5.89
   7   7   1   97.89    6.51
   7   7  -1  105.36    7.34
   7  -7  -1  118.23    6.73
  -7  -7   1   96.98    6.76
   7   7   1  101.71    5.78
  -7   7   1   98.72    7.00
   7  -7   1   66.34    4.93
   7   7   2    5.44    7.75
   7  -7   2    4.90    4.55
   7  -7  -2    5.88    6.30
   7   7   2    3.94    5.57
   7   7   2    5.22    4.07
  -7   7   2    9.79    6.40
   7   7  -2   17.64    8.75
  -7   7  -2   13.12    9.34
  -7  -7   2    7.76    6.64
   7   7  -2    6.65    8.83
  -7   7  -2   13.71    9.32
   7   7  -3   -2.59   10.07
   7  -7   3    7.50    4.55
   7   7  -3    3.92   14.22
  -7   7  -3   -4.34   11.45
  -7   7  -3   -7.28   11.14
   7   7   3   -1.94    5.76
   7  -7  -3   -3.81    4.52
  -7   7   3    3.47    4.41
   7   7  -3   -0.32    8.32
   7   7   3    5.55    6.15
   7   7   3    1.21    4.20
  -7   7  -4  -12.16   11.67
  -7   7   4    6.08    6.57
  -7   7  -4   11.31   14.98
   7   7  -4   -1.68    8.49
   7  -7  -4    6.18    6.89
   7  -7   4    3.31    6.88
   7   7   4    0.28    4.48
   7   7   4   -3.66    4.55
   7   8   0    5.77    5.57
   7   8   0    5.77    5.11
   7  -8   0    6.65    6.98
  -7   8   0   -1.47    7.41
  -7  -8   0    5.63    6.64
  -7   8  -1   11.90    5.83
   7  -8  -1    9.42    7.12
  -7  -8   1   18.68    7.13
   7   8  -1   20.24    5.83
   7   8   1    9.66    6.95
   7  -8   1   12.22    6.95
   7   8   1   13.46    8.19
   7   8  -1   14.96    8.08
  -7   8  -1    3.13    8.59
  -7   8   1   14.41    5.31
   7   8   2  -13.03    6.24
   7  -8  -2   10.07    7.07
   7   8   2   -4.39    4.72
  -7   8  -2   -3.78    7.08
  -7   8  -2   -3.43   11.16
  -7   8   2    3.43    7.28
   7   8   2    4.19    6.46
   7   8  -2    0.33   10.05
   7  -8   2    5.46    4.82
   7   8  -2    7.54   10.35
   8   0   0  726.42   12.94
  -8   0   0  806.94   13.75
  -8   0   0  817.88   15.18
   8   0   0  820.25   15.52
  -8   0   1   -0.94    4.19
  -8   0   1    2.02    6.66
   8   0   1   -0.89    6.18
  -8   0  -1    1.94    6.30
   8   0  -1    2.30    6.72
  -8   0  -1    3.50    4.54
   8   0  -1   -0.81    5.68
   8   0   1    1.06    6.43
   8   0   2  157.54    5.35
   8   0   2  155.09    8.84
  -8   0   2  164.80    5.90
  -8   0  -2  155.33    6.45
   8   0  -2  167.90    5.72
  -8   0   2  170.81    7.26
   8   0  -2  167.20    7.51
   8   0  -3    4.45    3.74
   8   0  -3   -0.34    4.67
  -8   0   3   -1.11    6.28
   8   0   3   -4.48    5.48
  -8   0   3   -3.11    6.12
  -8   0  -3    1.42    5.18
   8   0   3    0.50    6.35
  -8   0   4    6.38    7.18
  -8   0  -4    7.88    5.37
   8   0   4   12.20    5.93
  -8   0   4    6.56    5.20
  -8   0   4    4.09    5.00
  -8   0   5   16.70    7.91
  -8   0  -5    6.01    4.08
   8   0   5   -2.37    4.65
  -8   0   5    2.28    5.89
  -8   0   5    0.90    6.16
   8   0   5    6.28   10.41
  -8   0   6    7.11    6.77
   8   0   6    4.83    8.02
   8   0   6    8.74   14.18
  -8   0   6   15.08    9.90
  -8   0   6   -4.73    8.13
   8   0   6   -8.81    4.65
   8  -1   0   -0.26    5.15
  -8  -1   0    2.27    5.03
  -8   1   0    0.15    4.65
  -8  -1   0    2.03    5.15
  -8   1   0   -1.64    5.42
   8   1   0    2.37    4.78
   8   1   0   -2.65    5.93
   8  -1   0   -1.08    6.69
   8  -1  -1  242.53    5.89
  -8   1   1  273.19    7.10
   8   1  -1  264.60   11.69
   8  -1   1  250.28    9.32
   8  -1   1  277.89    8.22
  -8   1  -1  278.19    8.28
   8   1  -1  254.95    7.81
   8  -1  -1  296.71    6.86
  -8  -1   1  237.91    7.72
   8   1   1  283.19    8.28
   8   1   1  283.50    6.85
  -8  -1  -1  277.75    8.17
  -8  -1   1  292.40   11.08
  -8  -1  -1  281.41    6.72
  -8   1   1  290.17    7.72
  -8   1  -1  267.22   11.69
   8   1  -2    8.72    5.53
   8   1   2    4.81    5.28
  -8   1   2    2.13    5.13
  -8  -1   2    5.55    9.16
   8  -1   2   12.72    5.27
  -8  -1   2   10.49    7.53
   8   1  -2    4.83    7.72
  -8   1   2    6.35    4.63
   8   1   2    5.68    3.29
   8  -1  -2    8.15    4.61
  -8   1  -2    9.81    7.08
  -8  -1  -2    7.25    3.30
   8  -1  -3  256.99    5.84
   8   1  -3  244.46    8.00
  -8   1   3  232.96    5.42
  -8  -1  -3  232.45    5.92
   8  -1   3  238.02    8.38
  -8  -1   3  238.91    9.50
  -8   1   3  252.05    6.59
  -8  -1   3  243.30   10.03
  -8  -1   3  262.52   10.20
   8   1   3  236.23    4.92
  -8   1  -3  246.14    7.48
   8  -1  -4   39.80    5.06
   8   1  -4   25.05    6.37
  -8   1   4   33.95    4.44
  -8   1   4   29.83    5.43
   8  -1   4   31.25   11.19
   8  -1   4   32.76   15.62
  -8  -1   4   42.31    7.07
  -8  -1   4   34.86    8.30
   8   1   4   32.35    5.41
   8  -1   4   35.80    7.39
  -8  -1   4   34.23    7.67
  -8   1  -4   34.77    4.46
   8  -1   5   34.65   15.39
  -8   1   5   38.65    7.36
   8  -1   5   33.27    9.54
  -8   1   5   35.04    5.97
  -8  -1   5   32.16    9.27
  -8  -1   5   39.28    9.11
   8   1   5   36.54    6.28
  -8  -1   5   41.58    6.44
   8  -1   5   26.97    5.97
  -8   1   5   36.60    4.13
   8   1   5   33.27    4.24
  -8   1  -5   37.31    6.46
   8   1   6   19.26   10.74
   8  -1   6   11.20   15.42
   8  -1   6   10.36   10.49
  -8  -1   6   16.56   11.83
  -8  -1   6    8.53    7.41
   8  -1   6   25.56    9.40
  -8  -1   6   16.55   10.56
  -8   1   6   14.74    6.62
  -8   1   6   19.61    6.57
   8   1   6   21.91    4.97
   8   1   6   10.27    6.54
  -8   1   6   16.75    6.74
   8   2   0  551.49    8.64
   8   2   0  498.05    8.42
  -8   2   0  570.79    8.75
  -8   2   0  531.04    9.89
  -8  -2   0  548.71    9.82
   8  -2   0  526.01    9.32
   8  -2   1  401.62    9.28
  -8   2   1  430.10    8.34
   8   2  -1  428.60   10.47
  -8   2  -1  402.44    8.32
   8   2  -1  415.58    9.57
   8  -2  -1  406.68    7.58
   8   2  -1  470.60   13.00
   8   2   1  408.66    8.14
  -8  -2   1  406.15    9.20
  -8   2   1  439.56    6.99
   8   2   1  420.63    6.37
  -8   2  -1  392.95    9.64
  -8   2   2  129.00    5.79
  -8  -2   2  105.25    5.94
   8   2   2  125.07    5.61
   8  -2   2  119.81    6.22
   8  -2  -2  121.08    4.27
   8   2  -2  111.50    6.55
  -8   2  -2  119.38    6.35
  -8   2   2  122.82    5.27
   8   2   2  117.27    4.97
  -8   2   3  203.73    5.33
   8  -2  -3  240.45    5.45
  -8   2   3  244.37    5.22
   8   2  -3  228.57    9.36
   8  -2   3  234.83    7.49
  -8  -2   3  228.35    9.19
  -8   2  -3  247.54    7.03
   8   2   3  239.19    5.70
   8   2   3  226.51    5.63
  -8   2   4    6.77    5.83
   8   2   4    4.28    3.30
   8   2  -4   14.41    7.22
   8  -2   4    9.07    8.46
  -8  -2   4   -9.75    8.39
   8   2   4   -1.55    4.91
  -8   2   4    6.49    5.27
  -8   2  -4    9.10    6.75
   8  -2  -4    1.87    5.05
  -8   2   5   13.09    6.69
  -8   2   5   13.06    5.63
  -8   2  -5   10.77    6.82
  -8  -2   5   14.05    9.26
   8   2  -5    9.65    6.87
  -8  -2   5   12.88   14.14
  -8  -2   5    8.31   10.11
   8  -2   5   12.17    6.77
   8   2   5    7.72    4.03
   8   2   5   12.62    5.71
  -8   2   6  -10.69    8.34
  -8   2   6   12.30    6.25
   8   2   6   16.16    6.49
  -8  -2   6    4.52   14.21
  -8  -2   6    1.99   11.82
   8  -2   6    0.18   10.40
   8   2   6    4.53    4.86
  -8  -2   6    7.70    7.47
  -8   2   6    4.73    6.32
  -8   2  -6    2.41    7.10
   8   3   0   -2.66    5.72
   8   3   0    2.63    2.98
   8   3   0    3.24    4.01
  -8   3   0   -2.60    3.93
   8  -3   0   -3.29    3.91
  -8   3  -1   76.31    6.79
   8   3  -1   76.81    6.99
   8  -3  -1   67.57    5.43
   8   3   1   72.87    4.74
   8   3  -1   80.50    6.46
  -8  -3   1   64.92    4.80
  -8   3   1   71.33    5.43
   8  -3   1   71.41    4.62
   8   3  -1   79.29    6.21
   8   3   1   74.46    3.43
   8   3   1   65.48    4.27
   8   3  -2   35.77    5.67
  -8   3  -2   47.13    8.77
  -8   3   2   47.86    3.50
  -8  -3   2   51.61    6.59
   8   3   2   45.44    3.35
   8  -3   2   48.02    7.04
   8  -3  -2   46.09    3.63
  -8   3  -2   47.91    7.94
   8   3   2   42.94    4.65
   8   3   3   88.47    5.01
   8  -3   3   79.78    6.22
   8  -3  -3  100.47    4.15
   8   3   3   98.99    3.76
  -8   3   3   98.10    5.28
  -8  -3   3  101.27    7.52
   8   3  -3   88.75    6.99
  -8   3  -3   94.65    6.49
  -8   3   3  116.58    6.39
  -8   3   4  176.17    7.18
   8  -3   4  157.34    9.42
   8   3   4  150.36    5.63
   8  -3  -4  151.32    4.80
  -8   3   4  151.29    4.63
  -8   3  -4  160.93    6.31
   8   3  -4  145.55    6.98
   8   3   4  149.02    5.48
  -8  -3   4  139.68    6.43
  -8   3   5   25.70    6.81
   8  -3   5   18.50    6.79
  -8   3   5   19.38    4.22
  -8  -3   5   12.34    8.90
  -8   3  -5   22.57    7.13
   8  -3  -5   23.89    5.66
   8   3  -5   24.45    8.03
   8   3   5   21.87    5.75
   8   3   5   23.22    5.84
   8   3  -6   56.28    7.88
  -8   3   6   56.49    5.76
   8  -3   6   49.02   10.95
  -8   3   6   43.27    6.72
  -8  -3   6   44.14   10.06
   8   3   6   46.65    4.88
   8   3   6   51.90    5.01
  -8   3  -6   61.75    7.58
  -8   3   6   42.97    4.72
   8   4   0  104.75    5.36
   8   4   0   97.28    4.75
   8  -4   0   87.72    4.32
  -8   4   0  106.02    5.83
   8   4   0  102.96    5.03
   8   4  -1  418.46    9.84
   8  -4  -1  410.13    7.21
  -8   4  -1  417.46    8.55
  -8   4   1  416.38    6.23
   8  -4   1  392.74    7.82
   8   4   1  431.77    7.10
   8   4  -1  441.43    8.85
   8   4   1  440.02    8.34
   8   4   1  414.93    6.47
   8   4  -1  404.76    8.49
  -8   4  -2   33.33    8.30
   8   4  -2   34.19    7.50
  -8   4   2   34.82    3.68
  -8  -4   2   26.93    4.40
   8  -4  -2   33.73    5.16
   8   4   2   30.64    4.57
   8  -4   2   30.46    6.42
   8   4   2   31.91    4.81
   8   4  -2   32.85    7.26
   8   4  -2   33.50   10.60
  -8   4  -2   35.79    8.26
  -8   4  -3  280.82   10.40
  -8  -4   3  256.32    7.84
  -8   4   3  290.60    5.30
   8   4   3  284.18    6.09
   8   4  -3  298.01   10.22
  -8   4  -3  287.33   17.17
   8  -4  -3  287.47    6.53
   8  -4   3  288.03    8.47
   8   4   3  288.22    6.06
  -8   4   4   -0.02    6.21
   8   4  -4   -6.29    9.61
   8  -4   4   15.08    7.77
   8  -4  -4    1.13    3.87
  -8   4   4    4.05    3.90
  -8  -4   4   -4.91    5.19
  -8   4  -4   -1.15    8.17
   8   4   4    0.57    5.18
   8   4   4    3.06    5.00
   8  -4   5   22.33    8.90
   8   4   5    9.05    5.97
  -8   4   5   15.09    3.99
   8  -4  -5   17.52    5.83
  -8  -4   5   13.18    8.12
   8   4  -5   24.45    9.43
  -8   4   5    8.60    5.00
  -8   4  -5   14.14    7.56
   8   4   5   13.65    4.37
   8  -4   6   -1.39   10.05
   8   4  -6    3.25    6.18
   8   4   6   -1.72    6.71
  -8   4   6   -9.61    7.50
  -8   4   6    2.57    6.74
  -8   4  -6   -5.74    7.52
  -8  -4   6    3.83    9.06
   8   4   6   -2.15    6.92
  -8   4   6   -0.19    6.75
   8  -5   0   -0.39    5.32
   8   5   0    1.49    4.16
  -8   5   0   -3.95    5.73
   8   5   0   -0.85    3.54
   8   5   1    3.20    4.77
   8   5   1    8.54    4.09
  -8   5  -1    9.10    4.64
   8   5  -1    8.52    5.10
   8  -5   1   -3.77    6.05
   8   5  -1    8.35    6.31
  -8   5   1    8.00    5.48
   8   5   1   11.74    5.11
   8  -5  -1    1.18    5.30
   8   5   2   31.62    4.68
   8  -5   2   29.90    4.45
   8   5  -2   34.58    5.37
   8   5   2   33.51    5.20
  -8   5  -2   34.59    5.98
  -8   5   2   34.87    3.93
  -8   5  -2   44.12    7.57
   8  -5  -2   37.17    4.00
   8   5  -2   35.12    9.26
   8   5   2   32.56    4.99
   8   5  -2   35.36    5.64
   8  -5  -3   19.34    5.44
   8   5   3   12.98    3.63
  -8   5   3   17.45    5.32
  -8   5  -3   11.11   11.06
  -8  -5   3   14.62    4.28
   8  -5   3   15.65    6.57
   8   5  -3   17.34    8.72
  -8   5  -3   13.44    9.85
   8   5   3   12.63    3.50
   8   5   4   89.66    4.30
  -8   5  -4  103.00    9.61
   8   5  -4   99.89   10.49
   8   5   4   82.53    4.23
  -8   5   4   82.68    5.98
   8  -5  -4   91.20    4.88
   8  -5   4   93.58    7.79
  -8  -5   4   74.20    7.25
  -8   5   5   -1.41    6.89
   8  -5  -5    2.35    4.64
  -8   5   5    4.79    6.14
  -8  -5   5    1.93    7.73
   8   5   5   14.50    4.22
  -8   5  -5    9.51    8.31
   8  -5   5    2.39    8.34
   8   5  -5    4.80   10.66
   8   5   5   -1.22    6.22
   8   6   0    3.48    5.48
   8   6   0    7.75    4.34
  -8   6   0   -0.28    4.50
   8  -6   0   -6.17    5.86
   8   6   1  127.44    5.72
  -8   6  -1  107.01    5.44
   8   6  -1  107.54    6.70
   8   6  -1  110.09    7.20
   8  -6   1  108.84    6.33
   8   6   1  107.35    5.31
   8  -6  -1  104.63    6.15
  -8   6   1  106.50    4.66
   8   6   1  105.10    5.91
   8   6   2   -0.16    4.95
  -8   6  -2   -1.81    8.69
   8  -6  -2   -2.33    4.04
   8   6  -2    4.94    7.76
  -8   6   2    4.29    4.11
  -8   6  -2   -0.57    8.31
   8   6   2    5.79    4.04
   8  -6   2    9.04    6.03
   8   6  -2    2.10    7.79
   8   6   2   -2.46    3.79
   8  -6   3   76.55    6.88
   8   6   3   80.60    6.12
  -8   6  -3   93.15    7.90
   8   6  -3   88.93   10.43
   8   6  -3   89.13   17.24
  -8   6   3   85.83    4.49
  -8   6  -3   80.22   12.46
   8   6  -3   83.15    6.99
   8  -6  -3   84.43    6.03
   8   6   3   88.10    5.93
   8  -6  -4    2.82    6.34
  -8   6   4   -5.24    6.09
  -8   6  -4    8.84   10.33
   8   6   4    2.14    4.33
   8   6  -4    1.54   10.59
   8  -6   4    3.75    4.90
   8   6   4    3.38    5.71
  -8   6  -4    2.81   14.53
   8   6   5   -0.42    6.54
   8  -6  -5    3.63    5.09
   8   6  -5   -0.99   11.75
  -8   6   5   -1.54    4.62
   8  -6   5    0.47    7.86
   8   6   5    4.76    6.50
  -8   6  -5    0.96    9.63
  -8   6   5   -2.83    7.27
   8   7   0    3.44    5.09
   8   7   0    0.87    6.12
   8  -7   0    6.25    6.54
  -8   7   0   -5.12    6.83
   8   7   1    0.15    5.80
  -8   7  -1    5.73    7.31
   8   7   1    0.85    4.17
   8  -7  -1    4.36    6.42
   8   7   1    5.00    5.12
   8   7  -1   11.69    7.58
   8   7  -1   -2.76    6.76
  -8   7   1   -1.56    4.83
   8  -7   1   -4.04    6.47
   8  -7  -2   -1.38    4.44
   8   7   2    8.21    5.64
   8  -7   2    8.41    6.40
  -8   7  -2    3.73    6.55
  -8   7  -2   11.65    9.49
  -8   7   2    7.78    6.42
   8   7  -2   19.20    8.45
   8   7   2    7.33    4.17
   8   7  -2   13.71   11.24
   8   7   2    8.23    6.04
   8   7  -3    2.58    9.22
  -8   7  -3    8.69   10.99
   8   7  -3    5.18   14.17
  -8   7  -3    9.63    8.02
   8   7  -3   -7.47   10.13
   8  -7   3   10.01    6.59
  -8   7   3   -2.72    6.36
   8  -7  -3   -4.42    6.42
   8   7   3   16.89    8.78
   8   7   3    4.75    4.40
   8   7   3    2.80    4.29
   8  -7  -4   14.04    5.10
  -8   7   4   12.21    6.82
  -8   7  -4    8.81   15.11
   8  -7   4   11.18    6.99
   8   7  -4   19.36   11.68
   8   7   4   16.54    4.93
  -8   7  -4   12.67   12.05
   8   7   4    2.93    4.61
   8   8   0   10.43    8.02
   8  -8   0    4.97    7.16
   8   8   0   10.16    7.27
  -8   8   0   14.44    5.27
  -8   8  -1    4.82    8.12
  -8   8  -1   16.05    8.88
   8  -8  -1   10.37    5.12
   8   8   1    0.48    6.49
   8   8  -1    0.24    8.44
   8   8   1   -2.62    6.81
   8   8   1    4.89    5.92
   8   8  -1    3.69    8.07
  -8   8   1    6.04    7.44
   8  -8   1    2.53    7.01
   8   8  -2    4.74    7.72
   8   8   2  -19.59    8.78
   8   8  -2   16.50   12.80
  -8   8  -2    8.32    7.48
   8   8  -2   -1.45    9.93
  -8   8  -2    8.33   11.39
  -8   8   2   -0.05    7.49
   8   8   2   10.00    6.96
   8  -8  -2   -1.48    7.17
   8  -8   2   14.49    6.95
   8   8   2    6.97    6.74
  -9   0   0    0.75    5.57
   9   0   0    0.37    8.09
   9   0   0   -3.92    7.38
  -9   0   0    1.60    7.80
   9   0  -1   -1.86    4.77
  -9   0  -1    1.04    6.57
  -9   0   1    2.67    4.93
   9   0   1    1.72    6.25
   9   0   1   -2.80    4.79
  -9   0  -1    8.08    6.60
  -9   0   1    0.53    6.15
   9   0  -1   -0.75    4.11
   9   0  -2  465.76    8.03
  -9   0   2  502.63    8.47
   9   0   2  429.60   10.67
  -9   0  -2  478.43    8.72
  -9   0   2  485.94   10.22
   9   0   2  482.96    8.80
   9   0  -2  455.49    9.51
  -9   0   3    1.89    6.34
   9   0  -3    1.14    5.62
   9   0  -3    1.19    4.61
   9   0   3    0.86    6.94
   9   0   3    5.10    5.64
  -9   0   3    3.19    5.15
  -9   0  -3    0.92    3.83
  -9   0   4  501.88    8.63
  -9   0   4  535.65   10.16
   9   0   4  521.26    7.78
   9   0   4  480.26   11.14
  -9   0  -4  504.74    6.92
  -9   0   5   -1.11    8.13
  -9   0   5    1.96    5.93
   9   0   5    4.59   10.92
  -9   0   5    0.84    6.28
  -9   0  -5   -4.47    6.08
   9   0   5  -10.71    7.08
  -9   0   6  116.07    8.14
  -9   0   6  122.14   10.72
   9   0   6  109.98    7.14
   9   0   6  133.38    8.59
  -9   0   6  119.53    9.20
   9   0   6  119.21   12.59
   9  -1   0  237.37    8.70
   9  -1   0  218.91    6.53
  -9   1   0  235.19    8.36
  -9  -1   0  229.42    9.14
  -9   1   0  259.64    8.14
   9   1   0  232.26    8.63
   9   1   0  260.97    8.80
  -9  -1   0  243.22    6.70
  -9   1   1  580.40    9.27
  -9  -1  -1  559.65    8.00
   9   1  -1  510.51   13.92
   9  -1   1  603.97   13.83
   9  -1   1  532.06   11.39
  -9   1  -1  517.69   13.92
  -9   1  -1  553.68   11.54
   9   1  -1  533.51    9.89
   9   1   1  549.23   10.34
  -9  -1   1  538.60   11.19
   9  -1  -1  577.20    9.18
  -9  -1   1  583.92   13.65
  -9  -1  -1  554.96    9.72
   9  -1  -1  502.60    8.04
   9   1   1  572.73    8.16
  -9   1   1  591.60    9.07
   9  -1   2   81.12   11.01
  -9   1   2   81.63    5.64
  -9   1  -2   77.29    5.68
  -9  -1   2   75.48   10.12
   9   1  -2   81.33    8.49
   9  -1   2   73.34    8.22
   9   1   2   78.81    6.04
  -9   1   2   83.13    4.36
   9   1   2   76.75    3.97
   9   1  -2   80.94    7.03
  -9  -1  -2   78.28    3.99
   9  -1  -2   84.24    5.42
  -9  -1   2   80.05    6.35
   9  -1  -3  163.48    6.01
   9   1  -3  153.50    7.71
  -9   1   3  158.07    6.32
  -9  -1   3  164.46    6.55
   9   1   3  157.79    6.41
   9  -1   3  163.96    6.17
  -9   1   3  166.75    5.94
   9   1   3  155.98    5.65
  -9   1  -3  165.13    7.27
  -9  -1   3  166.10   10.14
  -9  -1  -3  149.88    5.54
  -9  -1   3  159.02    8.99
  -9  -1  -4   12.44    5.20
   9  -1  -4   13.06    5.06
  -9   1   4   13.69    3.88
   9   1  -4   16.11    6.48
  -9  -1   4   11.87    7.11
  -9   1   4   19.03    6.19
  -9  -1   4   11.37    7.65
  -9  -1   4   10.11    5.98
   9  -1   4   12.03    5.53
   9   1   4   15.38    5.33
  -9   1  -4   14.07    6.54
  -9   1   5   -0.06    5.53
  -9   1   5   -5.16    5.10
  -9  -1   5    7.46    6.33
   9  -1   5    0.05    5.91
   9   1   5  -13.64    5.91
  -9  -1   5    3.05    6.00
   9   1   5   -5.78    6.30
  -9  -1   5    6.28    9.04
  -9   1   5    2.04    5.92
  -9   1  -5    2.59    4.49
   9   1   6    1.01   11.30
  -9   1   6    0.82    9.10
  -9   1   6    5.73    6.84
  -9  -1   6    6.92    8.82
  -9  -1   6    1.63   10.70
   9  -1   6    0.26    9.40
  -9  -1   6    7.15    9.82
   9   1   6   -0.41    4.84
  -9   1   6    1.35    7.19
   9   1   6   -2.47    7.36
  -9  -2   0   -0.57    4.44
  -9   2   0   -6.06    5.86
  -9  -2   0    6.77    6.21
   9   2   0    1.73    4.63
  -9   2   0   -1.38    4.50
   9   2   0    0.69    4.37
   9  -2   0    1.14    4.13
   9   2   1   12.68    4.20
   9  -2   1   16.92    5.01
  -9   2  -1   14.32    6.50
  -9  -2   1   13.20    7.05
  -9   2  -1    8.91    7.26
  -9  -2  -1   16.53    4.15
   9   2  -1   11.69    6.77
   9   2   1   13.64    5.42
   9  -2  -1   13.49    3.80
  -9   2   1   11.47    4.59
  -9   2   1   15.32    5.03
   9   2  -1    8.37    7.32
  -9   2   2  279.32    6.82
  -9  -2  -2  250.41    4.85
   9   2  -2  257.03    9.37
  -9  -2   2  233.00    8.56
  -9   2   2  258.92    6.31
   9   2   2  244.22    5.89
   9  -2   2  259.68    8.96
  -9   2  -2  270.37    9.42
   9   2   2  252.39    5.73
   9  -2  -2  265.90    5.59
  -9  -2   3   20.81    8.08
  -9   2   3   26.16    5.58
  -9   2  -3   26.49    7.48
   9  -2  -3   26.23    5.25
   9   2  -3   22.95    8.44
   9  -2   3   27.44    8.05
  -9   2   3   24.56    3.71
   9   2   3   24.67    4.64
   9   2   3   24.95    3.45
  -9   2   4  232.60    5.91
  -9  -2   4  274.91    9.89
   9   2  -4  278.48    8.98
   9  -2  -4  275.94    6.95
  -9   2   4  280.45    5.88
   9  -2   4  275.78    9.94
   9   2   4  266.22    6.11
   9   2   4  254.47    6.07
  -9   2  -4  279.63    8.45
   9   2  -5   19.37    5.06
   9  -2  -5   22.34    5.64
  -9   2   5   26.62    6.84
   9   2   5   15.72    5.64
  -9   2   5   21.20    6.08
  -9  -2   5   36.04    9.50
   9  -2   5   26.18    9.39
   9   2   5   25.79    5.70
  -9   2  -5   25.18    6.93
  -9   2   6   51.48    5.00
  -9   2   6   58.71    6.31
  -9  -2   6   51.28    7.77
  -9   2  -6   67.11    5.52
   9   2   6   52.61    6.84
   9  -2   6   43.12   10.74
  -9  -2   6   59.92   18.67
   9   2   6   70.51    7.05
  -9  -2   6   54.54   15.33
  -9   2   6   65.56    7.16
  -9  -3   0  890.82   11.17
   9  -3   0  892.76    9.76
   9   3   0  912.98   10.42
   9   3   0  961.90   12.64
  -9   3   0  909.60   10.78
   9   3   0  909.76   11.33
   9   3  -1  177.59    7.60
  -9   3   1  158.02    5.89
  -9   3  -1  174.74    7.75
   9  -3  -1  166.78    6.03
   9   3  -1  147.65    6.01
  -9  -3   1  167.17    7.22
   9   3   1  168.71    6.37
   9   3   1  164.85    4.44
   9   3  -1  186.37    7.47
   9  -3   1  164.57    7.03
   9   3   1  159.61    4.23
   9   3  -2  376.84    9.69
  -9  -3   2  360.74    8.54
   9   3   2  362.32    6.43
  -9   3  -2  341.65    9.82
  -9   3  -2  334.46   10.56
   9   3   2  346.52    6.75
  -9   3   2  357.66    6.67
   9  -3  -2  349.36    6.85
   9   3   2  367.33    5.50
   9  -3   2  355.45    8.67
   9  -3   3   40.53    7.99
  -9   3   3   48.68    6.09
   9  -3  -3   38.71    3.84
   9   3  -3   55.91    8.87
  -9   3   3   44.16    5.29
  -9  -3   3   43.02    7.53
  -9   3  -3   36.06    6.30
   9   3   3   37.80    4.73
   9   3   3   43.17    4.72
  -9   3   4   85.03    6.62
  -9  -3   4   58.65    8.52
   9  -3   4   68.85    9.01
   9   3   4   60.09    3.78
   9   3  -4   60.16    8.85
  -9   3   4   69.31    4.01
   9  -3  -4   65.03    4.12
  -9   3  -4   63.97    7.89
   9   3   4   53.33    5.21
   9   3   5    2.14    5.96
   9   3  -5    5.05    8.20
   9  -3   5   -4.26    6.67
  -9   3   5    1.61    6.92
  -9   3   5    2.54    5.79
   9   3   5   -0.25    4.07
   9  -3  -5    2.65    4.05
  -9   3  -5    6.89    7.24
  -9  -3   5    7.30    8.69
  -9   3   6   -3.04    6.36
  -9  -3   6    2.91    7.22
  -9   3   6    5.55    7.90
  -9   3   6    6.28    6.68
   9   3  -6   14.24    8.11
   9   3   6    3.07    6.58
   9   3   6    7.68    6.64
  -9   3  -6    0.45    7.69
   9  -3   6    3.44   10.95
   9   4   0   -1.78    4.66
   9  -4   0   -3.17    3.60
   9   4   0    1.32    5.77
   9   4   0   -0.56    4.34
  -9   4   0    4.96    3.81
   9  -4  -1   16.57    5.27
  -9   4  -1   20.96    6.52
   9   4  -1   15.88    6.69
   9  -4   1   16.53    4.12
   9   4   1   23.28    5.78
  -9  -4   1   21.74    4.22
  -9   4   1   16.25    5.35
   9   4   1   20.05    4.82
   9   4  -1   15.75    5.18
   9   4  -1   15.35    5.72
   9   4   1   18.14    3.09
   9   4   2   54.70    3.55
  -9   4  -2   51.88    8.67
   9   4  -2   59.18    8.05
   9  -4   2   54.60    6.76
  -9   4   2   62.22    3.91
   9   4   2   62.94    6.02
   9  -4  -2   53.57    5.42
   9   4   2   52.80    3.65
   9   4  -2   60.82    8.37
  -9  -4   2   56.53    6.45
   9   4  -2   54.65   10.75
  -9   4  -3   42.98   10.97
  -9   4  -3   42.69   15.51
   9  -4  -3   36.81    5.53
   9  -4   3   40.89    7.40
   9   4  -3   44.27    8.83
  -9  -4   3   39.45    6.92
  -9   4   3   41.87    5.17
  -9   4  -3   59.38    9.01
   9   4   3   43.24    3.60
   9   4   3   42.97    3.56
  -9   4   4   31.52    4.54
  -9   4   4   26.16    5.50
   9   4  -4   30.82    6.95
   9  -4  -4   29.06    5.89
  -9  -4   4   24.87    5.24
  -9   4  -4   29.62    6.15
   9   4   4   30.39    3.74
   9   4   4   33.09    5.23
   9  -4   4   37.54    8.32
   9  -4   5   34.63    9.44
  -9   4   5   33.12    7.16
   9   4  -5   37.72    9.69
   9  -4  -5   33.15    6.26
  -9   4   5   40.34    6.19
  -9   4  -5   22.77    5.86
   9   4   5   45.52    6.16
  -9  -4   5   39.55    8.54
   9   4   5   25.59    4.19
   9  -4   6   12.90   10.39
   9   4   6    5.50    4.95
   9   4  -6   -4.54    8.90
  -9   4   6   18.00    5.35
   9   4   6   11.72    4.97
  -9  -4   6    4.55    9.44
  -9   4  -6    7.44    7.81
  -9   4   6   -3.12    6.77
   9  -5   0  450.28    6.49
   9   5   0  565.38    9.40
   9   5   0  575.83    9.77
   9   5   0  640.52    9.79
  -9   5   0  578.72    8.55
   9   5   1    4.67    4.94
  -9   5  -1   14.67    6.57
   9   5  -1    6.06    5.26
   9   5   1   10.39    5.21
   9   5  -1   12.75    6.62
  -9   5   1    6.49    3.81
   9   5   1   10.23    5.94
   9  -5  -1    4.08    5.29
   9  -5   1    5.43    5.93
   9   5  -1    7.47    4.90
  -9   5  -2  284.18    9.73
  -9   5  -2  334.09   12.60
   9   5  -2  274.03    9.12
   9  -5  -2  265.08    6.54
  -9   5   2  277.53    6.63
   9   5   2  296.17    8.15
   9  -5   2  264.32    7.60
   9   5   2  270.09    6.46
   9   5  -2  273.36   10.52
   9   5  -2  261.86    9.01
   9   5   2  285.80    5.15
  -9   5  -3    7.86    9.58
   9  -5  -3    5.59    3.98
   9   5   3    0.81    5.30
   9   5  -3   12.41    8.59
  -9   5   3    5.74    5.25
  -9   5  -3   -0.46   11.08
  -9  -5   3    0.14    6.23
   9  -5   3   -0.47    6.75
   9   5   3    7.82    5.03
  -9  -5   4   49.58    7.29
   9  -5   4   56.69    7.98
   9   5   4   58.42    5.52
   9   5  -4   47.26   10.44
  -9   5   4   46.92    4.17
   9  -5  -4   50.78    6.16
  -9   5  -4   51.12    9.87
   9   5   4   51.00    4.09
   9  -5   5   -1.86    8.50
  -9   5   5    6.40    7.21
  -9  -5   5    5.52    7.97
   9   5  -5   11.38   10.83
   9  -5  -5   -0.72    6.61
  -9   5   5    6.85    6.24
   9   5   5    1.71    4.30
   9   5   5    4.46    4.24
  -9   5  -5   -4.56    8.54
   9  -6   0    1.42    6.03
   9   6   0    4.10    5.62
  -9   6   0   -0.08    4.55
   9   6   0   -0.11    4.46
   9   6   0   -0.57    5.53
   9   6  -1    4.34    5.69
   9   6  -1    7.80    5.93
  -9   6  -1    6.44    7.02
   9  -6   1   11.83    4.15
   9   6  -1    1.00    7.23
  -9   6   1    9.36    4.14
   9  -6  -1    4.99    3.94
   9   6   1    3.06    5.55
   9   6   1   11.90    6.43
   9   6   1    4.17    3.80
   9   6   2    2.56    4.92
  -9   6  -2   -2.18    6.16
  -9   6  -2    7.08    8.38
   9   6  -2   12.48    5.64
   9   6   2   -6.19    5.33
   9  -6  -2    9.32    5.72
  -9   6   2    6.49    4.14
   9   6   2    7.35    5.65
   9  -6   2    2.71    4.36
   9   6  -2    4.10   10.02
   9   6  -2    1.79    6.98
   9  -6  -3   20.48    4.38
   9   6   3   36.07    7.62
   9   6  -3    9.81    6.78
  -9   6  -3   10.28   10.91
   9   6   3   25.69    5.49
  -9   6   3   25.78    4.30
   9  -6   3   18.23    6.94
   9   6  -3   22.88   18.83
   9   6   3   30.87    5.76
  -9   6  -3   21.54   12.33
   9   6  -3   20.53   13.55
  -9   6  -4    5.76   16.43
   9  -6  -4    4.35    6.46
  -9   6   4   22.31    6.18
   9   6  -4   13.72   10.75
  -9   6  -4    6.21   10.79
   9  -6   4    4.70    7.55
   9   6   4   10.42    5.91
   9   6   4   15.73    5.94
   9   7   0  130.13    6.86
   9   7   0  110.56    6.98
   9   7   0  115.62    7.45
   9  -7   0  103.09    6.99
  -9   7   0  104.78    5.32
   9   7  -1    4.95    6.29
  -9   7  -1   -2.11    7.68
   9   7   1    8.85    6.09
   9   7   1   16.15    7.26
   9  -7   1   12.62    6.40
   9  -7  -1    6.89    6.30
   9   7  -1   -0.26    7.57
   9   7  -1    8.08    6.90
  -9   7   1   18.60    4.65
   9   7   1    2.25    4.29
  -9   7  -2   85.39   10.54
   9   7  -2   81.24    8.68
   9   7   2   84.88    6.22
  -9   7  -2   73.19    7.19
   9   7   2   73.06    6.00
   9   7  -2   73.18    6.45
   9  -7  -2   74.72    6.69
   9  -7   2   66.83    6.79
  -9   7   2   72.89    6.87
   9   7  -2   75.92   11.75
   9   7   2   70.45    4.79
  -9   7  -3    6.79   11.40
   9   7  -3   12.06   16.37
   9   7  -3   10.66    7.18
   9   7   3   16.99    8.49
   9  -7   3   -2.01    6.80
  -9   7   3   -7.34    6.50
  -9   7  -3    5.98   13.80
   9   7   3    2.55    6.44
   9   7   3    6.27    4.17
   9   7  -3    4.74    9.29
   9  -7  -3   -4.18    4.62
   9  -7   4    7.96    5.34
   9   7   4    7.50    9.23
  -9   7  -4   17.38   12.10
  -9   7   4   10.55    4.80
   9   7   4   15.59    6.62
   9   8   0    5.92    5.73
   9  -8   0   -8.27    7.38
   9   8   0   -1.69    7.46
  -9   8   0    2.80    7.90
   9   8   0   -0.88    6.95
  -9   8  -1   10.55    8.39
  -9   8  -1    1.22    9.19
   9   8  -1   10.43    5.94
   9   8   1    5.67    5.08
   9  -8  -1   -3.73    7.28
   9   8  -1   -4.73    8.46
   9  -8   1   11.63    7.14
  -9   8   1    1.43    5.29
   9   8   1   -0.94    8.29
   9   8   1   -2.12    6.48
   9   8  -1    6.66    7.15
   9  -8  -2    7.23    4.90
   9   8   2   -0.76    6.83
  -9   8  -2   -5.31    7.17
   9   8  -2   10.63    6.92
   9   8   2   -2.83    6.34
  -9   8   2    1.31    5.34
  -9   8  -2   -1.25   11.85
   9  -8   2    3.32    7.18
   9   8  -2    2.49    7.69
   9   8   2    5.27    6.67
   9   8  -2    5.79   11.10
  10   0   0 1655.27   18.61
 -10   0   0 1588.73   18.50
 -10   0   0 1566.55   17.46
  10   0   0 1603.41   18.47
 -10   0   1   -0.78    4.75
  10   0  -1    4.38    4.61
 -10   0  -1    0.99    7.13
  10   0   1    0.22    4.59
 -10   0   1    1.67    6.50
 -10   0  -1    0.27    6.71
  10   0  -1   -0.31    6.24
  10   0   1    0.24    6.67
  10   0  -2 2308.36   24.64
 -10   0   2 2375.10   24.00
  10   0  -2 2437.85   20.17
  10   0   2 2138.36   23.09
  10   0   2 2418.80   19.09
 -10   0   2 2401.96   20.06
 -10   0  -2 2369.84   18.77
  10   0  -3    6.88    5.86
 -10   0  -3    3.07    5.48
  10   0   3    1.47    7.09
 -10   0   3   -6.52    4.67
 -10   0   3    6.38    6.75
  10   0  -3    0.19    4.78
  10   0   3    0.56    5.91
  10   0  -4  579.43   11.28
 -10   0   4  568.87   10.62
 -10   0   4  554.39   10.23
  10   0   4  553.79    9.15
  10   0   4  522.76   11.92
 -10   0  -4  554.06    8.46
  10   0   5    5.62   11.44
 -10   0   5   -1.23    8.24
 -10   0   5   -2.27    6.22
  10   0   5    2.05    7.11
  10   0   5    1.28    7.27
 -10   0   5    1.72    6.40
 -10   0  -5    1.40    4.51
  10   0   6   10.11    5.01
  10   0   6    8.72   14.04
 -10   0   6   13.11    8.51
 -10   0   6    4.50    7.29
  10   0   6    7.82    8.05
  10   0   6   -2.16    6.04
 -10   0   6   12.02   10.04
  10  -1   0   -0.68    5.66
 -10   1   0    1.30    4.26
  10   1   0   -2.08    6.67
  10   1   0   -3.34    6.76
 -10  -1   0    3.52    7.15
 -10  -1   0   -0.10    5.69
 -10   1   0    1.71    4.58
  10  -1   0    0.28    6.83
 -10   1   1   82.03    4.68
  10  -1  -1   76.74    6.10
  10  -1   1   85.25    8.49
  10   1  -1   72.00    8.58
  10   1  -1   76.84    6.00
 -10  -1  -1   75.07    5.47
 -10   1  -1   73.11    8.39
 -10   1  -1   85.23    8.19
 -10  -1   1   75.31    8.00
  10  -1   1   74.76    6.10
 -10  -1  -1   76.04    6.72
  10  -1  -1   74.65    6.03
  10   1   1   72.28    6.60
 -10  -1   1   80.97    9.47
  10   1   1   77.49    4.51
 -10   1   1   83.29    4.37
  10  -1   2   74.71   10.07
  10  -1  -2   74.06    5.77
  10  -1  -2   75.46    5.30
  10   1  -2   71.11    7.04
  10   1  -2   71.99    8.06
  10  -1   2   70.31    7.75
 -10  -1   2   75.57    8.16
 -10  -1   2   64.43    9.99
  10   1   2   67.08    6.12
 -10   1  -2   70.18    7.67
  10   1   2   69.95    5.33
 -10   1   2   71.09    5.63
 -10   1   2   70.68    5.72
 -10  -1  -2   65.00    5.39
 -10  -1   3   59.85    8.11
  10  -1  -3   60.07    5.28
  10   1  -3   56.04    5.36
 -10  -1   3   62.29    5.87
  10   1   3   64.29    5.56
  10  -1   3   64.45    7.32
 -10   1   3   70.27    5.30
  10   1   3   59.98    5.23
 -10   1  -3   63.17    6.80
 -10   1   3   58.74    5.89
 -10  -1  -3   58.15    3.85
  10   1  -3   69.39    7.69
 -10  -1  -4    7.87    3.74
 -10   1   4   11.26    6.70
 -10  -1   4   15.84    5.88
  10  -1   4   14.02    5.31
 -10   1   4    8.91    5.51
 -10   1  -4    9.14    6.50
  10   1   4    8.88    5.40
  10   1   4   20.33    5.50
 -10  -1   4   10.64    8.42
  10   1  -4   12.33    6.81
 -10  -1   4    9.42    7.51
  10  -1  -4   11.61    5.15
 -10  -1   5   11.99    7.69
  10   1   5   14.31    4.14
 -10   1   5   32.10    7.45
 -10  -1   5   11.87    8.73
 -10  -1   5   10.41    7.68
 -10   1   5   16.23    4.48
  10   1   5   10.29    4.49
  10  -1   5   23.30    5.84
 -10   1  -5   23.01    6.55
 -10   1  -6    4.85    7.18
  10   1   6   -1.42   12.02
 -10   1   6    3.42    9.35
  10   1   6    8.33    6.95
 -10  -1   6    1.80    7.47
 -10  -1   6   -3.38   10.56
 -10   1   6    6.79    7.10
  10  -1   6   10.77    9.70
 -10  -1   6    8.61   12.20
  10   1   6    6.09    7.56
 -10   1   6   -0.44    7.33
 -10   2   0  579.74    9.66
 -10   2   0  575.41    9.62
 -10  -2   0  583.90    9.40
 -10  -2   0  577.24    9.05
  10  -2   0  575.79    9.70
  10   2   0  556.19    8.77
  10   2   0  625.30    9.82
  10  -2   1  122.30    8.00
 -10   2   1  123.26    4.33
 -10   2  -1  138.09    8.74
 -10  -2   1  131.63    6.39
  10   2  -1  137.42    8.20
  10  -2  -1  126.00    4.70
  10   2  -1  148.01    9.30
  10   2   1  125.72    6.25
  10   2   1  130.52    4.14
 -10   2   1  136.49    6.18
 -10   2  -1  120.84    6.30
 -10  -2  -1  122.95    4.22
 -10  -2   1  124.55    6.18
 -10  -2  -2  995.69    9.56
 -10   2   2 1088.30   12.64
  10  -2   2 1018.71   12.96
  10  -2  -2 1059.24   11.70
 -10   2  -2  966.04   31.29
 -10  -2   2 1010.67   12.91
  10   2  -2 1020.87   13.53
 -10   2   2 1093.23   11.97
  10   2   2 1022.48   10.14
 -10   2  -2 1047.03   13.62
  10   2   2 1040.02   13.13
  10  -2   3   76.26    5.95
 -10   2   3   84.86    4.52
  10   2  -3   70.46    8.31
  10   2   3   72.22    4.43
 -10  -2   3   74.81    8.66
 -10   2   3   76.67    5.41
  10  -2  -3   82.32    5.58
 -10   2  -3   78.28    5.65
  10   2   3   82.37    4.97
  10   2  -4  311.00    9.16
 -10   2   4  310.79    6.61
  10  -2   4  297.65    9.76
  10   2   4  272.78    5.04
  10  -2  -4  292.14    7.23
 -10  -2   4  285.80    7.89
 -10   2   4  301.95    7.18
  10   2   4  295.03    6.45
 -10   2  -4  308.47    8.62
  10   2   5    8.89    5.60
  10   2  -5    7.58    5.28
  10  -2   5    8.35    9.24
 -10   2   5    9.30    6.28
 -10  -2   5    3.77    9.45
  10  -2  -5    8.87    5.64
  10   2   5   11.17    5.83
 -10   2   5    5.14    4.90
 -10   2  -5   -3.51    7.16
  10   2   6    8.39    4.74
 -10   2   6   16.61    8.35
  10  -2   6   19.63   10.52
 -10   2   6   -3.34    7.01
 -10  -2   6    5.78    7.77
  10   2   6    6.48    4.89
 -10   2  -6   -2.06    7.40
 -10   2   6    9.86    6.35
 -10   3   0    6.75    5.82
  10   3   0    4.23    4.36
 -10  -3   0    5.19    6.20
  10  -3   0   -2.14    5.73
  10   3   0    0.73    4.48
  10   3   0    0.07    4.43
  10   3  -1   16.02    5.08
 -10   3   1   16.31    3.68
  10  -3  -1   20.55    5.32
  10   3   1   21.99    4.58
 -10   3  -1   15.38    4.97
  10   3   1   22.06    5.46
 -10  -3   1   16.23    6.48
  10   3  -1   21.44    6.58
 -10   3   1   13.39    5.23
  10  -3   1   16.95    6.41
  10   3   1   19.00    4.25
 -10   3  -1   19.13    4.85
  10   3  -1   22.74    6.09
 -10   3  -2  261.42    9.33
 -10   3   2  316.29    7.99
 -10   3   2  266.12    6.27
  10   3   2  268.55    4.87
  10   3   2  266.42    5.90
  10   3  -2  261.67    9.14
 -10   3  -2  272.07   10.65
  10  -3  -2  272.70    6.51
 -10  -3   2  266.62    8.24
  10   3   2  287.04    7.05
  10  -3   2  273.70    8.53
  10  -3   3    9.44    7.99
  10  -3  -3   29.89    3.73
 -10   3   3   31.37    5.13
 -10  -3   3   27.10    5.55
 -10   3   3   38.35    6.03
 -10   3  -3   28.75    6.34
  10   3   3   23.91    3.48
  10   3   3   36.88    5.84
  10   3   3   24.37    3.45
  10   3  -3   34.18    6.25
  10  -3   4   53.41    9.04
  10  -3  -4   53.93    5.66
  10   3  -4   62.64    9.11
 -10  -3   4   45.39    6.19
 -10   3   4   63.38    4.12
 -10   3   4   54.04    6.52
 -10   3  -4   71.45    8.19
  10   3   4   48.52    3.83
  10   3   4   50.02    5.11
 -10   3   5   11.18    5.08
  10  -3   5    7.48    9.62
  10  -3  -5   22.95    5.80
 -10   3   5    7.41    5.97
 -10  -3   5    9.06    6.53
  10   3  -5   11.61    6.12
  10   3   5   10.84    5.77
  10   3   5    5.58    5.98
 -10   3  -5   13.82    7.61
 -10   3   6   10.64    6.67
 -10   3   6   33.99    8.25
  10  -3   6   20.22    7.87
  10   3  -6   27.43    8.50
 -10   3   6   20.07    7.02
 -10  -3   6   18.86   10.45
  10   3   6   16.78    6.96
  10   3   6   15.60    5.05
 -10   3  -6   14.92    5.59
  10   4   0    8.56    4.40
  10  -4   0    3.75    5.37
  10   4   0    4.12    4.46
 -10   4   0    2.97    4.00
  10   4   0    4.51    3.39
  10  -4  -1  125.03    4.50
 -10   4  -1  137.50    5.58
  10  -4   1  119.39    6.28
 -10  -4   1  127.58    6.71
  10   4   1  149.32    5.60
  10   4  -1  133.24    6.33
 -10   4   1  134.40    4.52
  10   4  -1  130.37    7.25
  10   4  -1  137.10    6.03
  10   4   1  138.60    5.19
  10   4   1  139.96    6.33
 -10   4   2   40.34    5.28
 -10   4  -2   41.28    8.68
  10   4  -2   40.62    5.88
 -10  -4   2   39.44    6.79
  10   4  -2   47.91   10.67
  10   4  -2   42.99   11.50
  10   4   2   43.01    4.95
  10  -4  -2   39.21    5.42
  10  -4   2   44.35    6.82
  10   4   2   46.61    5.79
  10   4   2   41.60    3.50
  10   4   3  137.23    7.03
  10  -4  -3  101.58    4.53
 -10  -4   3   98.30    7.35
  10   4  -3  101.19    6.77
 -10   4  -3  105.83    9.78
 -10   4   3  111.17    5.84
  10   4   3  101.69    5.33
 -10   4   3  128.59    6.99
  10   4   3  104.94    5.16
  10  -4   3  113.58    6.08
 -10   4   4   35.33    6.81
  10   4  -4   25.82    6.95
 -10   4   4   24.98    5.78
 -10   4  -4   22.14    8.77
  10  -4  -4   19.61    5.87
  10   4   4   22.16    5.32
  10   4   4   24.09    5.42
 -10  -4   4   33.85    7.79
  10  -4   4   30.04    8.39
 -10   4   5    8.98    7.13
 -10   4   5   13.09    6.11
 -10  -4   5    6.80    8.72
  10   4   5    8.77    6.07
  10   4  -5    7.34    9.69
  10  -4  -5   10.76    4.59
  10  -4   5   19.55    9.59
 -10   4  -5   14.33    8.05
  10   4   5   16.28    5.98
  10   4   6    5.14    7.00
  10  -4   6   12.13   10.55
  10   4  -6    5.80    9.40
 -10   4   6    2.62    8.00
 -10   4   6    7.45    7.00
  10   4   6    3.10    7.13
 -10  -4   6    2.92    6.86
 -10   4  -6   -1.94    8.08
 -10   5   0    5.93    4.08
  10   5   0    3.12    5.94
  10  -5   0    4.98    5.52
  10   5   0    1.52    3.76
  10   5   0    4.38    5.01
 -10   5  -1   -0.42    6.87
  10   5  -1    3.66    5.34
  10  -5   1   -7.33    5.84
  10   5   1    3.06    4.11
  10   5  -1   -2.23    6.57
  10   5   1    0.93    3.49
 -10   5   1   -2.96    3.98
  10   5  -1    3.15    4.90
  10  -5  -1   -0.51    3.86
  10   5   1    5.07    5.07
 -10  -5   2  212.58    7.17
  10   5   2  233.26    6.24
  10   5   2  220.44    5.24
  10   5  -2  234.87    8.83
 -10   5  -2  228.08    9.50
  10  -5   2  227.36    7.42
 -10   5   2  223.26    6.47
  10  -5  -2  218.48    6.47
  10   5  -2  233.89   11.47
  10   5   2  218.37    4.77
  10   5  -2  209.46    6.86
 -10  -5   3   10.12    6.57
  10   5   3   10.79    4.71
  10  -5  -3    2.28    5.84
  10   5  -3   21.92    8.64
 -10   5  -3    9.26    9.74
  10   5   3    8.15    3.78
 -10   5  -3    9.75   13.03
 -10   5   3    7.40    3.91
  10  -5   3    2.92    7.08
  10   5   3   12.29    5.01
 -10   5   4   76.23    7.15
  10   5   4   70.25    4.19
  10   5  -4   68.56    7.55
 -10   5   4   73.98    4.38
 -10  -5   4   68.82    7.54
 -10   5  -4   67.58    7.39
  10  -5  -4   73.15    4.72
  10  -5   4   79.75    8.38
  10   5   4   71.01    4.16
  10  -5  -5    4.11    6.83
  10   5   5   12.16    6.11
 -10  -5   5    3.72    5.78
 -10   5   5    0.01    6.49
  10   5  -5   11.41   10.41
 -10   5  -5   -1.49    8.95
 -10   5   5    4.50    5.05
  10   5   5    3.68    6.22
  10  -5   5    0.40    6.46
  10  -6   0   70.05    6.32
  10   6   0   71.84    6.09
 -10   6   0   75.35    6.69
  10   6   0   65.83    4.92
  10   6   0   85.58    5.95
 -10   6  -1   39.39    5.61
  10  -6   1   39.81    6.22
  10   6   1   59.06    4.02
  10   6  -1   46.50    6.38
  10   6  -1   47.24    5.36
  10   6   1   49.35    5.73
 -10   6   1   44.59    4.30
  10  -6  -1   26.70    5.84
  10   6  -1   51.73    6.02
  10   6   1   67.51    6.73
  10   6  -2   56.44    8.21
  10  -6   2   51.00    6.53
  10   6   2   71.44    5.36
  10  -6  -2   60.96    4.38
  10   6   2   51.45    5.88
 -10   6  -2   58.74    6.60
 -10   6   2   57.31    4.45
 -10   6  -2   60.25    8.98
  10   6  -2   60.68    8.49
  10   6  -2   62.54    7.35
  10   6   2   52.49    4.00
  10  -6  -3   44.04    6.34
  10   6   3   48.72    6.00
  10   6  -3   32.87    6.83
 -10   6  -3   43.39    7.61
 -10   6  -3   33.25   12.44
  10  -6   3   39.40    5.01
 -10   6   3   48.28    4.34
  10   6   3   61.50    7.94
  10   6   3   46.72    4.25
  10  -6  -4   10.65    4.66
  10   6   4   11.09    8.26
  10   6  -4    8.17   10.76
  10   6   4   26.41    6.37
 -10   6   4    6.92    6.38
 -10   6  -4   16.05   10.62
  10  -6   4   17.41    7.68
  10   6   4    7.24    4.43
 -10   7   0    0.64    7.00
  10   7   0   -0.25    6.44
  10   7   0    5.29    7.18
  10  -7   0   -0.98    4.56
  10   7   0   -0.16    6.23
  10   7   1    4.92    4.35
 -10   7  -1    3.87    5.43
  10   7  -1    3.47    7.10
  10   7  -1  -11.87    7.62
  10  -7   1    3.59    6.51
  10  -7  -1   -4.57    4.46
 -10   7   1   18.43    6.60
  10   7   1    7.72    7.37
  10   7  -1   -1.13    6.28
  10   7   1    1.59    5.97
  10  -7   2   70.13    6.90
 -10   7  -2   93.74    7.15
  10  -7  -2   95.67    6.76
  10   7  -2   91.39    9.46
  10   7   2   85.82    6.43
 -10   7  -2  101.98   10.97
  10   7   2   93.45    5.96
 -10   7   2   86.09    5.00
  10   7   2   89.77    6.66
  10   7  -2   91.35   10.09
  10   7  -2   95.94    8.47
  10  -7   3   -4.83    6.98
  10   7  -3   12.81    7.39
  10   7   3   16.11    8.82
  10   7  -3   -0.73   19.66
 -10   7  -3    4.94   14.14
 -10   7   3    5.70    6.51
 -10   7  -3   -0.24   11.37
  10   7  -3    2.21   12.30
  10   7   3   -8.84    6.38
  10   7   3    7.71    4.16
  10  -7  -3    6.80    4.66
  10   8   0   59.85    8.01
  10   8   0   51.54    8.33
  10  -8   0   39.08    5.47
  10   8   0   69.69    7.42
 -10   8   0   50.54    5.88
 -10   8  -1    2.91    8.75
  10   8   1   12.09    7.34
  10   8  -1  -12.37    8.88
  10   8   1    3.97    6.15
  10  -8   1    6.39    7.23
  10   8  -1   -4.98    8.79
  10  -8  -1    2.13    7.24
 -10   8   1    3.27    7.56
  10   8  -1   13.50    7.50
  10   8   1   12.03    4.97
  10  -8  -2   51.19    5.47
 -10   8  -2   57.23    7.81
  10   8   2   58.51    5.30
 -10   8   2   68.13    7.73
 -10   8  -2   80.69   12.67
  10   8   2   55.61    6.85
  10   8  -2   77.07   10.25
  10   8  -2   69.49    8.04
  10   8   2   74.95    7.13
  10   8  -2   70.49   12.06
  10  -8   2   53.62    7.38
  11   0   0   -2.56    7.12
  11   0   0    4.81    5.46
 -11   0   0    0.41    7.46
 -11   0   0    2.17    5.28
 -11   0   1    3.84    6.85
  11   0   1   -1.51    7.10
  11   0   1   -2.76    6.96
  11   0  -1    4.69    6.56
 -11   0   1   -2.40    6.79
 -11   0  -1    2.24    6.89
 -11   0  -1    1.40    7.46
  11   0  -1   -1.44    6.63
  11   0  -2  265.66    8.08
  11   0  -2  286.20    8.00
 -11   0   2  274.80    8.56
 -11   0   2  264.94    6.68
  11   0   2  250.75    9.72
  11   0   2  281.21    7.81
 -11   0  -2  276.84    7.94
  11   0  -3    1.51    6.00
 -11   0   3    1.27    6.50
  11   0   3    0.56    7.19
  11   0  -3   -0.78    4.94
  11   0   3    1.96    4.23
 -11   0   3    0.76    5.69
 -11   0  -3    2.15    5.87
 -11   0   4  391.21    9.04
 -11   0   4  386.35    9.27
  11   0   4  328.05   10.18
  11   0   4  396.51    8.29
  11   0  -4  410.39    9.42
 -11   0  -4  372.73    7.75
 -11   0   5   -0.51    6.29
  11   0   5   -0.16   11.72
 -11   0  -5    0.75    4.60
 -11   0   5   10.82    8.02
  11   0   5    2.27    5.29
 -11   0   5   -4.01    7.93
  11   0   5    5.51    7.43
  11   0   6  189.10   18.36
 -11   0   6  176.21   10.71
 -11   0   6  176.07    9.05
  11   0   6  142.13   10.00
  11   0   6  118.77    5.62
  11   0   6  194.52    9.44
 -11   0   6  184.52   10.62
  11  -1   0  132.60    6.14
  11   1   0  119.90    7.67
  11  -1   0  120.12    5.39
 -11   1   0  124.26    5.90
 -11  -1   0  118.05    6.21
 -11   1   0  132.10    5.91
  11   1   0  144.96    8.12
 -11  -1   0  133.38    6.85
  11  -1  -1   24.27    4.21
 -11   1   1   23.05    5.73
  11  -1   1   22.47    6.64
  11  -1   1   23.28    7.94
  11   1  -1   18.74    5.62
  11   1  -1   25.39    8.18
  11   1   1   21.01    6.09
 -11   1  -1   26.49    8.13
 -11  -1   1   21.63    7.77
 -11   1  -1   24.23    5.56
 -11   1   1   22.52    5.74
 -11  -1   1   26.20    7.25
  11   1   1   25.99    4.30
  11  -1  -1   25.35    5.70
 -11  -1  -1   21.73    5.53
 -11  -1  -1   21.42    6.30
  11  -1  -2   86.86    5.91
  11  -1   2   88.13   10.29
  11  -1  -2   83.46    4.36
 -11   1   2   78.31    4.52
  11   1  -2   84.20    7.55
  11   1  -2   77.20    8.20
 -11  -1   2   83.04    8.13
 -11   1  -2   78.24    7.91
  11  -1   2   77.89    7.85
 -11  -1   2   76.12    8.45
  11   1   2   79.64    5.54
 -11   1  -2   77.00    8.14
 -11   1   2   89.20    4.71
 -11  -1  -2   78.89    4.22
  11   1   2   74.66    6.22
 -11   1   3    8.24    5.72
  11  -1  -3    5.91    5.04
  11  -1   3    2.55    7.10
 -11  -1   3    7.28    7.90
  11   1   3    9.12    5.56
 -11   1   3    6.33    5.19
  11   1   3    6.56    3.79
 -11   1  -3    7.74    6.59
  11   1  -3   14.25    6.90
  11   1  -3    7.01    6.88
 -11  -1   3    6.85    7.66
 -11  -1  -3    6.20    5.21
 -11  -1  -4   -0.19    5.32
 -11  -1   4   10.25    7.61
  11  -1  -4    9.03    5.16
 -11   1   4   11.16    4.82
 -11  -1   4   21.59    8.26
 -11  -1   4   10.23    7.41
  11  -1   4   12.72    7.55
  11   1  -4   12.91    4.90
 -11   1   4    7.27    5.59
  11   1   4   16.84    5.55
 -11   1  -4   17.79    6.72
  11   1   4    6.11    5.41
  11   1  -5   19.30    6.61
  11   1   5    4.48    6.17
 -11   1   5    4.58    7.74
  11  -1   5    9.31    5.95
 -11  -1   5   18.38    8.96
 -11   1   5    5.46    6.38
  11   1   5   13.04    6.45
 -11  -1   5    6.22    7.90
 -11  -1   5    5.42    9.46
 -11   1  -5    9.56    6.99
  11   1   6   -3.32    6.53
  11   1   6   -1.26    7.06
  11   1   6    5.03   14.42
 -11   1   6   12.21    9.30
  11   1   6    3.00    5.41
 -11  -1   6    8.60   10.64
  11  -1   6    8.18    9.87
 -11  -1   6   -3.85   14.25
 -11  -1   6   -1.14    9.10
 -11   1   6    4.90    7.68
 -11   1   6   -3.68    7.01
 -11   1  -6    7.36    7.39
 -11   2   0   -1.66    4.75
 -11   2   0    2.06    4.45
  11   2   0   -0.49    6.74
 -11  -2   0   -0.98    7.02
  11   2   0   -0.40    5.30
  11  -2   0   -3.50    6.36
 -11  -2   0   -0.29    4.53
  11  -2   1    0.67    5.36
 -11   2  -1    0.49    7.46
 -11   2   1   -2.90    4.87
  11  -2  -1   -2.68    3.87
 -11   2  -1    0.28    5.38
  11   2  -1    4.83    7.51
 -11  -2   1    3.32    5.06
  11   2   1    4.08    4.07
  11   2   1    0.19    4.43
  11   2  -1    4.15    5.22
 -11  -2   1   -0.36    5.85
 -11   2   1    2.52    5.42
 -11  -2  -1    1.95    3.15
  11  -2  -2  171.90    6.10
 -11   2   2  159.94    6.16
  11   2   2  160.77    6.43
  11  -2   2  161.64    8.58
  11   2  -2  167.94   13.11
 -11  -2   2  142.87    6.33
  11   2  -2  165.83    8.70
 -11   2  -2  174.96    6.73
 -11   2  -2  140.21   13.77
 -11   2   2  165.32    4.83
  11   2   2  158.18    5.35
 -11  -2  -2  157.79    5.46
  11   2  -2  158.06   11.89
 -11  -2  -3    0.81    3.41
 -11   2   3    3.79    3.90
  11   2  -3    6.60    8.05
  11  -2   3    6.53    7.86
 -11  -2   3    8.33    8.19
  11   2   3   -1.76    3.75
 -11   2   3    7.50    5.08
  11  -2  -3   -3.74    5.42
  11   2   3    1.17    3.33
 -11   2  -3    2.15    7.69
  11  -2   4  202.62    7.17
  11   2   4  199.39    5.77
 -11   2   4  214.25    6.79
  11   2  -4  203.50    9.08
  11  -2  -4  206.72    6.72
  11   2   4  214.38    7.31
  11   2   4  207.56    6.10
 -11   2  -4  224.51    6.35
 -11  -2   4  218.45    9.79
 -11   2   4  240.58    5.96
  11   2  -5    0.14    7.62
  11   2   5   -1.88    4.29
  11  -2   5   -1.74    6.55
 -11   2   5    2.96    6.35
 -11  -2   5   -4.76    6.76
  11   2   5    4.84    4.38
  11  -2  -5    6.37    5.68
  11   2   5    8.87    6.39
 -11   2   5    1.15    7.24
 -11   2  -5    5.87    7.25
 -11   2   6  105.16    9.12
 -11   2   6   97.59    7.76
  11  -2   6   92.77   10.92
 -11  -2   6   99.53   11.24
  11   2   6   93.05    7.64
  11   2   6   98.06    7.48
  11   2   6   87.28    7.21
 -11   2  -6   98.63    8.11
 -11   2   6   75.07    7.11
 -11   3   0  552.32    9.72
 -11   3   0  570.47    8.97
  11   3   0  603.78    9.57
  11   3   0  574.05    9.39
  11  -3   0  586.13    7.97
 -11  -3   0  530.58    8.03
  11   3   0  607.12    9.15
 -11   3  -1    9.40    6.28
 -11   3   1   14.66    4.95
 -11  -3   1    9.74    4.81
  11  -3  -1    9.26    5.44
  11   3  -1    8.78    5.01
  11  -3   1    9.40    6.50
  11   3  -1   10.79    4.97
 -11   3  -1   12.81    6.97
 -11   3   1    9.64    5.20
  11   3  -1   10.83    7.33
  11   3   1   12.58    5.55
  11   3   1   10.40    3.26
  11   3   1    9.13    4.24
  11  -3   2  331.55    8.80
  11   3   2  343.43    5.47
 -11   3   2  212.86    5.61
 -11   3  -2  387.85   13.31
  11   3  -2  351.46    9.46
 -11   3  -2  339.84    7.91
  11   3   2  345.09    7.69
 -11   3   2  354.97    6.82
  11   3   2  335.92    6.30
 -11  -3   2  351.21    8.65
  11  -3  -2  341.94    6.89
 -11   3   3    0.53    4.29
  11  -3  -3    6.21    3.82
  11   3   3    7.14    3.98
 -11   3   3   10.75    5.02
  11   3  -3    1.68    8.87
  11   3   3    7.56    4.70
 -11  -3   3   10.95    7.87
 -11   3  -3    3.57    6.08
  11  -3   3    4.58    8.05
  11   3   3   10.61    4.69
  11  -3   4   40.77    8.78
  11   3  -4   35.18    9.02
 -11   3   4   43.63    6.65
 -11  -3   4   45.01    8.41
 -11   3   4   46.35    5.78
  11   3   4   48.22    6.62
 -11   3  -4   44.64    8.12
  11   3   4   37.89    3.78
  11  -3  -4   51.41    5.71
  11   3   4   33.47    3.73
  11   3  -5    0.85    8.91
  11   3   5   10.47    5.83
  11  -3   5   -5.66    9.79
 -11   3   5    3.47    7.32
 -11   3   5    5.88    4.35
  11  -3  -5   -2.28    4.29
 -11  -3   5    2.40    9.27
  11   3   5    9.98    4.28
 -11   3  -5    1.46    7.77
  11   3  -6   -3.03    6.18
 -11   3   6    4.09    5.83
  11  -3   6    3.36   10.79
 -11  -3   6    9.06   10.23
  11   3   6    1.59    4.82
 -11   3   6    4.37    5.07
  11   3   6    6.02    7.04
 -11   3  -6    3.55    7.83
 -11   4   0    2.93    5.90
  11   4   0   -0.24    4.55
  11  -4   0   -1.38    4.04
  11   4   0    5.51    6.11
  11   4   0   -2.86    4.85
 -11  -4   1    6.19    4.44
  11   4   1    3.98    3.96
  11  -4  -1    7.46    5.35
 -11   4  -1    1.67    6.62
  11   4  -1   -3.87    6.77
  11   4   1   -1.51    3.62
  11   4  -1    0.60    5.04
  11  -4   1   -4.61    5.99
  11   4  -1    0.78    5.01
 -11   4   1    5.71    5.28
  11   4   1    2.72    3.12
 -11   4  -2   16.28    5.50
  11   4   2   21.98    3.33
 -11   4  -2   16.26    8.20
  11   4   2   21.02    4.99
  11   4  -2   21.45    7.65
  11   4  -2   23.58   11.53
 -11  -4   2   19.16    6.61
  11   4   2   23.36    5.90
  11   4  -2   21.73   11.04
 -11   4   2   19.22    5.31
  11  -4   2   17.54    7.03
  11  -4  -2   12.28    3.86
 -11   4   3    1.43    4.50
  11   4   3    2.28    4.85
  11   4  -3    5.87    6.00
  11  -4   3    3.46    7.57
  11  -4  -3   -9.52    5.74
 -11   4  -3  -10.69    6.49
 -11  -4   3    9.31    7.05
 -11   4   3    7.02    3.81
  11   4   3    9.96    6.23
  11   4   3   -1.80    3.39
 -11   4   4   31.81    6.82
 -11  -4   4   29.96    8.08
  11   4  -4   27.28    9.73
  11   4   4   28.27    6.82
 -11   4   4   22.85    5.92
 -11   4  -4   34.82    8.81
  11   4   4   26.12    3.78
  11   4   4   21.79    5.38
  11  -4  -4   27.59    4.39
  11  -4   4   21.72    8.58
  11  -4   5   10.11    6.93
 -11   4   5   -1.75    5.44
 -11   4   5    4.62    4.39
 -11   4  -5    8.34    8.29
 -11  -4   5   -0.24    9.02
  11   4   5   -8.52    5.87
  11   4   5    5.49    4.40
  11  -4  -5    4.26    6.39
  11   4  -5   -0.68    9.82
  11   5   0  456.59    8.27
  11   5   0  423.28    8.37
  11  -5   0  331.21    5.91
  11   5   0  434.86    8.76
 -11   5   0  432.63    7.83
  11  -5  -1    2.94    5.53
  11   5  -1    4.56    5.45
 -11   5  -1   -2.18    5.00
  11   5   1    2.72    3.40
  11   5  -1   12.02    6.89
  11  -5   1    4.32    4.30
  11   5   1    3.37    4.27
  11   5   1   -2.25    5.28
  11   5  -1    2.05    5.19
 -11   5   1    1.44    5.55
 -11   5  -2  258.64    9.85
 -11  -5   2  219.85    7.40
  11   5   2  285.33    8.16
  11  -5   2  251.38    6.20
  11   5  -2  266.67    9.17
 -11   5   2  244.01    5.24
  11   5  -2  269.06   12.01
  11   5  -2  256.49    9.58
  11  -5  -2  253.55    6.58
  11   5   2  261.45    6.69
  11   5   2  256.15    6.20
  11   5   3   -0.22    5.28
  11  -5  -3    1.06    4.10
 -11  -5   3   -6.59    6.50
  11   5  -3   -1.86    8.80
 -11   5  -3   -3.05    9.67
 -11   5  -3    1.42    8.62
 -11   5   3    3.72    4.03
  11   5   3    1.48    7.12
  11  -5   3   -6.93    7.11
 -11   5  -3    1.16   12.89
  11   5   3   -0.45    3.54
 -11   5   4   14.58    7.05
  11   5  -4   11.26   10.13
  11   5   4   23.83    4.04
  11   5   4   20.47    4.13
 -11   5   4   30.12    6.03
 -11   5  -4   14.99    7.03
 -11  -5   4   18.66    7.64
  11  -5  -4   21.68    6.46
  11  -5   4   29.12    8.18
  11   5   4   23.84    7.72
  11   5   5    1.30    6.22
 -11   5   5    4.61    7.64
  11  -5   5   -1.94    9.22
  11   5   5   10.61    6.22
  11   5  -5   -6.83   11.01
 -11   5   5    5.53    6.66
  11   5   5  -10.13    8.22
 -11  -5   5    1.79    6.07
 -11   5  -5    5.62    9.05
  11  -5  -5    7.83    4.80
  11  -6   0   -0.41    4.22
  11   6   0    4.73    4.52
  11   6   0    1.70    5.71
  11   6   0   -8.23    5.44
 -11   6   0    0.90    6.58
  11   6  -1   -4.70    7.07
 -11   6  -1   11.75    7.39
  11   6  -1   -4.56    7.50
  11   6   1    4.93    6.63
  11   6   1   -4.58    5.56
 -11   6   1    3.16    4.20
  11  -6  -1    0.95    4.01
  11  -6   1    2.67    6.31
  11   6  -1   -0.46    5.54
  11   6   1   -7.21    3.72
  11   6   2    1.00    7.22
 -11   6  -2   -1.40    9.24
  11  -6   2   15.28    6.58
  11  -6  -2    7.90    5.97
 -11   6  -2   10.48    8.69
  11   6   2    5.27    4.17
 -11   6   2    8.20    4.23
  11   6  -2    9.00    9.86
  11   6  -2    5.87    5.67
  11   6  -2    4.87    5.65
  11   6   2    6.31    5.40
  11  -6  -3   -1.52    6.22
 -11   6  -3    9.76   10.54
  11   6   3    6.78    5.87
 -11   6  -3    0.45   12.38
  11  -6   3   -5.29    7.26
 -11   6   3   -6.01    4.23
  11   6  -3    4.60    6.67
  11   6   3    1.80    4.15
  11   6   3    4.51    7.86
  11   6   4   -8.37    8.23
  11   6   4    8.51    6.39
  11   6  -4    9.80   10.67
 -11   6   4    8.08    4.63
  11  -6   4    6.42    8.03
  11  -6  -4   10.34    5.07
  11   6   4   12.29    4.21
 -11   6  -4   18.86   11.07
 -11   6   4    7.91    5.11
  11   7   0  108.47    7.19
  11   7   0  129.74    6.96
  11   7   0  112.76    6.02
  11  -7   0   94.74    6.80
 -11   7   0   98.49    5.52
 -11   7  -1   -4.83    7.97
 -11   7   1    7.39    7.08
  11   7   1   -4.97    7.36
  11   7  -1   13.56    7.22
  11   7  -1   10.51    7.51
  11  -7   1   -0.66    4.60
  11  -7  -1  -12.54    6.64
  11   7  -1   -3.94    6.38
  11   7   1    0.31    6.06
  11   7   1    1.68    6.39
 -11   7  -2   51.41    7.26
  11  -7   2   47.46    5.11
  11   7   2   62.23    8.07
  11  -7  -2   56.98    4.91
 -11   7  -2   78.83   10.93
  11   7  -2   69.04    9.23
  11   7  -2   54.51    6.61
 -11   7   2   51.39    4.85
  11   7   2   51.83    6.65
  11   7  -2   63.72    9.99
  11   7   2   67.45    6.32
  11  -7  -3    2.21    6.82
  11  -7   3    5.55    7.17
 -11   7  -3    9.25   11.88
  11   7   3   -6.43    9.21
 -11   7   3   -3.72    4.69
  11   7   3    4.66    4.64
  11   7  -3    0.54    7.10
  11   7   3   -1.34    4.36
 -11   7  -3    9.60    8.06
 -11   8   0   -1.64    8.19
  11   8   0   19.09    7.93
  11   8   0   -2.12    5.88
  11  -8   0   -6.18    5.24
  11   8   0   -0.08    7.05
 -11   8  -1    0.76    6.10
  11   8  -1   -3.83    8.47
  11   8   1   -9.43    6.98
  11  -8  -1    3.45    5.17
  11   8   1   -0.44    8.37
  11   8  -1   -1.80    8.85
 -11   8   1    5.12    5.50
  11  -8   1    5.90    4.97
  11   8  -1    7.40    7.35
  11   8   1    2.36    7.07
  11  -8   2   11.18    5.30
  11   8   2   12.18    5.20
  11  -8  -2   24.01    7.53
 -11   8  -2    9.02    7.70
  11   8   2   18.79    9.43
  11   8  -2    0.03   10.13
 -11   8  -2   12.15   12.03
 -11   8   2   10.78    5.56
  11   8  -2    3.09    9.16
  11   8   2   15.68    4.92
  11   8  -2   19.96   11.72
 -12   0   0 1777.92   18.39
  12   0   0 1927.68   19.60
  12   0   0 1923.06   18.99
 -12   0   0 1836.80   17.81
 -12   0   1    2.09    4.98
  12   0   1    2.13    6.83
 -12   0   1   -1.71    7.07
  12   0   1   -7.23    7.27
  12   0  -1    2.78    7.10
 -12   0  -1    5.65    7.30
 -12   0  -1    4.79    7.13
  12   0  -1   -0.80    6.55
 -12   0   2 1119.59   14.76
  12   0  -2 1134.49   11.81
  12   0  -2 1119.30   15.12
  12   0   2 1160.46   11.42
  12   0   2  948.86   14.14
 -12   0  -2 1107.46   12.16
 -12   0   2 1138.71   12.91
  12   0   3    1.97    6.25
  12   0  -3    2.31    5.04
  12   0   3    3.23    7.54
  12   0  -3    4.75    4.44
 -12   0   3   -6.12    6.69
 -12   0  -3    2.62    5.99
 -12   0   3    2.41    5.92
  12   0  -4  178.68    7.01
  12   0   4  180.02    5.55
 -12   0   4  185.36    6.27
  12   0  -4  197.39    7.17
  12   0   4  158.36    9.23
 -12   0   4  184.86    7.50
 -12   0  -4  182.50    6.98
  12   0   5   -0.16   13.93
 -12   0   5   -8.24    8.27
  12   0   5   -2.71    7.59
  12   0   5    2.05    7.91
 -12   0   5   -2.76    6.63
 -12   0   5    0.11    8.30
 -12   0  -5    1.80    6.58
  12   0   6   -2.13   14.32
 -12   0   6   -6.00   10.10
  12   0   6   -0.98   10.43
 -12   0   6    0.05    7.43
 -12   0   6   -2.98   10.91
  12   0   6    3.90    8.87
  12  -1   0    1.14    4.15
 -12   1   0    2.37    4.82
 -12  -1   0   -0.07    7.29
 -12   1   0    1.27    6.11
  12   1   0    7.60    6.63
  12   1   0   -2.63    5.03
  12  -1   0   -2.47    5.09
 -12  -1   0    2.29    5.90
  12  -1  -1  318.24    6.84
 -12   1   1  324.30    8.14
 -12   1   1  303.22    6.64
  12   1  -1  319.41   10.96
  12  -1   1  328.96    9.73
  12   1  -1  319.59    9.53
 -12   1  -1  314.12   10.63
 -12  -1   1  303.52    7.77
 -12   1  -1  311.43    7.84
  12   1   1  322.24    6.57
 -12  -1  -1  307.77    8.59
 -12  -1   1  320.01   10.01
  12   1   1  301.07    8.26
  12  -1   1  336.63    9.59
  12  -1  -1  317.72    6.94
 -12  -1  -1  319.95    7.65
  12  -1  -2   28.45    5.93
 -12   1   2   29.87    5.96
  12   1  -2   25.38    7.62
 -12  -1   2   32.89    5.41
 -12  -1   2   27.54    9.81
  12   1  -2   31.14    6.22
  12  -1   2   28.58    8.56
  12  -1  -2   31.33    5.47
  12   1   2   28.36    6.08
 -12   1  -2   23.91    7.93
  12   1   2   28.08    4.10
 -12  -1  -2   26.20    5.59
 -12   1  -2   30.11    7.55
 -12   1   2   28.68    5.86
  12  -1   2   29.67    7.52
  12   1  -3   69.80    7.49
 -12   1   3   63.86    4.56
 -12  -1   3   68.64   10.46
  12  -1   3   72.56    7.38
  12   1  -3   75.33    6.94
 -12  -1   3   78.35    7.96
  12   1   3   69.83    6.22
  12  -1  -3   74.73    4.37
  12   1   3   72.87    4.34
 -12   1   3   73.30    5.96
 -12   1  -3   69.36    5.24
 -12  -1  -3   70.70    5.73
 -12  -1   4   29.11    7.89
 -12   1   4   38.32    5.89
  12   1  -4   40.88    7.29
  12  -1   4   25.16    7.79
  12  -1  -4   27.53    5.47
  12   1   4   29.75    6.05
 -12  -1   4   29.00    8.45
  12   1   4   26.72    5.91
 -12   1   4   43.04    6.59
 -12  -1   4   30.07    8.88
 -12  -1  -4   31.75    5.61
 -12   1  -4   35.74    7.01
  12   1  -5   14.39    5.19
 -12   1   5    5.48    5.40
 -12  -1   5   21.88    6.65
  12  -1  -5   19.12    5.86
  12  -1   5   19.78    6.21
 -12   1   5   21.89    6.71
  12   1   5   10.39    6.45
 -12  -1   5   18.99    9.57
 -12  -1   5   20.70    8.02
 -12   1  -5   18.49    7.20
  12   1   5   15.27    4.73
  12   1   6   14.28   15.40
 -12  -1   6   19.22    7.56
  12   1   6   14.94    7.11
 -12   1   6    3.33    9.66
  12  -1   6   20.75    9.86
 -12   1  -6   15.80    7.57
 -12   1   6   15.21    7.54
  12   1   6    0.46    8.08
 -12  -1   6   13.46   12.89
  12   1   6   17.44    4.97
 -12  -1   6   10.73    9.24
 -12   1   6   12.88    7.80
  12   2   0 1090.75   13.19
 -12   2   0 1024.90   12.81
 -12   2   0  990.97   10.94
 -12  -2   0  940.60   12.30
  12  -2   0  978.59   12.02
 -12  -2   0  975.60   12.17
  12   2   0  974.06   12.26
  12  -2   1  134.02    6.25
 -12   2   1  139.92    5.79
  12   2   1  144.45    6.90
 -12   2  -1  152.81    8.01
  12  -2  -1  148.87    6.35
  12   2  -1  115.49    6.05
  12   2  -1  166.26   10.83
 -12  -2  -1  140.00    6.79
 -12  -2   1  147.08    8.14
 -12   2  -1  130.91    8.23
  12   2   1  145.12    4.61
 -12  -2   1  136.54    6.62
 -12  -2  -1  140.33    4.41
 -12   2   1  140.66    6.22
 -12   2   2  619.88    7.90
  12  -2  -2  616.86    8.26
  12  -2   2  576.21    9.11
  12   2  -2  604.69    9.45
 -12   2  -2  538.11   18.45
 -12  -2   2  521.60    8.63
  12   2   2  563.20    8.42
 -12   2  -2  600.01   11.07
  12   2  -2  636.61   18.02
  12   2   2  608.80    7.83
 -12   2   2  630.83    9.08
 -12  -2  -2  569.21    7.72
 -12  -2   2  571.76   15.76
 -12  -2  -3  140.87    5.55
  12   2  -3  149.52    6.65
  12  -2   3  165.74    6.45
 -12  -2   3  147.60    8.73
 -12   2   3  152.64    6.41
  12  -2  -3  151.67    6.26
  12   2   3  143.69    5.10
 -12   2  -3  153.18    8.60
 -12   2   3  149.86    4.87
  12   2   3  155.88    4.42
 -12   2   4  121.59    6.98
 -12  -2   4  114.57    8.90
  12  -2   4  104.92    8.71
  12   2  -4   99.35    6.26
 -12   2   4  110.37    6.19
  12   2   4   95.07    5.64
 -12   2  -4  103.52    7.95
  12  -2  -4  101.73    6.02
  12   2   4   95.40    4.11
  12   2   4  102.27    6.43
  12   2  -5   19.06    7.83
 -12   2   5    7.61    5.29
  12  -2   5    3.25    9.44
  12  -2  -5    0.48    5.74
 -12  -2   5    1.99    9.53
 -12   2   5    7.74    4.52
  12   2   5    1.39    6.44
  12   2   5    7.91    6.19
  12   2   5   10.52    6.10
 -12   2  -5    8.02    7.49
 -12   2   6    0.31    6.81
 -12  -2   6    1.79   11.17
 -12   2   6    6.88    6.14
  12  -2   6    4.81    7.47
 -12   2   6    8.39    7.53
  12   2   6  -11.01    7.28
  12   2   6   -5.65    6.85
  12   2   6   -0.11    7.04
 -12   2  -6    5.43    7.81
 -12   3   0   -0.87    4.91
 -12   3   0    1.65    4.31
  12   3   0    2.16    4.76
  12   3   0   -5.40    4.67
 -12  -3   0    0.18    4.71
  12  -3   0   -0.01    4.39
  12   3   0    1.48    4.88
  12   3   1   88.45    3.97
  12   3  -1   93.21    6.07
 -12   3  -1   87.67    5.54
 -12   3   1   91.64    5.50
 -12   3  -1   90.87    5.97
  12  -3  -1   90.79    4.33
  12   3  -1  102.96    7.61
  12   3  -1   98.30    7.31
  12   3   1   86.62    6.02
 -12  -3   1   89.54    7.12
  12   3   1   83.13    4.89
  12  -3   1   88.82    5.29
 -12   3   1   87.50    5.78
 -12   3   2  136.56    4.88
  12  -3   2  122.10    7.73
  12  -3  -2  121.47    5.84
  12   3   2  128.31    5.23
  12   3  -2  126.25   14.02
 -12   3  -2  130.59   10.07
 -12   3  -2  113.14    6.44
  12   3  -2  120.60    6.31
 -12   3   2  122.44    5.61
  12   3   2  109.22    4.80
  12   3   2  121.34    3.92
 -12  -3   2  124.30    5.86
  12   3  -2  126.01   18.30
  12   3   3   34.50    3.52
 -12   3   3   57.93    6.12
  12  -3   3   51.68    8.50
  12  -3  -3   45.21    4.26
 -12  -3   3   48.98    8.23
 -12   3  -3   46.73    8.54
  12   3  -3   52.14    6.69
 -12   3   3   47.85    5.73
  12   3   3   41.96    3.49
  12   3   3   50.07    6.13
 -12   3   4  166.37    7.41
 -12   3   4  148.28    6.48
  12   3  -4  154.41    9.87
  12  -3   4  175.11    9.39
 -12  -3   4  155.19    9.37
  12   3   4  129.72    5.56
 -12   3  -4  144.12    6.51
  12   3   4  150.75    4.34
  12  -3  -4  149.17    6.52
  12   3   4  158.73    7.42
  12   3   5    3.83    4.13
  12   3  -5   -9.41    9.02
 -12   3   5   -1.16    5.43
  12  -3   5    4.88    9.75
 -12  -3   5    6.12    9.20
  12   3   5   -3.96    6.92
  12   3   5   -0.91    6.02
 -12   3  -5   -4.10    7.97
  12  -3  -5   -6.34    6.25
 -12   3   5    9.51    6.45
  12   3  -6   70.28    9.04
 -12   3   6   63.15    8.92
  12  -3   6   62.61   11.07
 -12  -3   6   61.49   10.69
 -12   3   6   55.26    7.68
  12   3   6   30.58    5.04
  12   3   6   49.80    7.70
  12   3   6   49.15    5.19
 -12   3  -6   55.79    8.26
  12   4   0   82.85    4.90
  12   4   0  102.85    5.68
  12  -4   0   99.61    6.06
  12   4   0   97.24    5.29
 -12   4   0   88.76    6.25
 -12   4   1   40.83    4.29
  12  -4  -1   60.67    4.28
  12   4  -1   79.41    6.89
  12   4  -1   69.01    7.34
 -12   4  -1   76.06    7.28
  12   4   1   79.48    6.02
 -12  -4   1   74.55    5.11
  12  -4   1   72.99    6.58
  12   4   1   74.26    4.02
  12   4  -1   84.17    5.88
  12   4   1   73.33    4.97
 -12   4   1   74.08    4.30
 -12   4  -1   64.43    5.51
 -12   4   2   34.54    4.41
  12   4   2   61.69    5.23
 -12  -4   2   56.97    7.15
  12   4  -2   66.26   11.40
  12   4  -2   53.84    5.96
 -12   4  -2   61.52    8.50
  12   4  -2   68.80   12.70
  12   4   2   62.62    4.59
 -12   4  -2   61.76    7.57
 -12   4   2   56.89    5.49
  12  -4   2   52.87    5.18
  12   4   2   62.35    4.93
  12  -4  -2   54.60    5.75
 -12   4   3  180.36    5.89
  12   4   3  219.60    7.77
  12   4   3  183.12    5.71
 -12  -4   3  180.87    8.24
 -12   4   3  189.70    6.33
  12  -4  -3  184.96    6.65
 -12   4  -3  209.99    9.67
  12   4  -3  206.64    9.79
  12   4   3  186.32    5.63
  12  -4   3  186.67    6.58
  12  -4   4   12.72    6.22
 -12   4   4   16.12    6.94
  12   4  -4   16.48    9.74
  12   4   4    8.81    3.85
 -12  -4   4    7.82    5.91
 -12   4   4   12.66    4.17
  12   4   4    1.15    6.95
 -12   4  -4   20.13    8.93
  12   4   4    9.18    5.41
  12  -4  -4    0.90    6.20
  12  -4   5   20.07    9.71
  12   4  -5    5.75    9.96
 -12   4   5   21.47    7.67
 -12  -4   5    8.11    9.14
  12   4   5    1.43    7.45
  12   4   5   11.88    6.13
 -12   4  -5    0.97    6.00
  12   4   5    0.91    4.21
 -12   4   5   -0.37    6.77
  12  -4  -5   10.77    6.64
 -12   5   0    3.66    5.97
  12   5   0    3.90    5.02
  12  -5   0    2.25    5.86
  12   5   0    2.90    5.37
  12   5   0    6.92    6.32
 -12   5  -1    9.69    7.27
  12   5   1    8.05    5.57
 -12   5   1   10.80    5.60
  12   5   1    8.41    6.17
  12  -5   1    8.37    4.57
  12   5  -1    7.63    4.83
  12  -5  -1    3.08    4.07
  12   5  -1   10.00    5.12
  12   5   1    8.69    5.03
  12   5  -1   12.17    5.50
  12   5  -2   92.76    5.98
 -12   5  -2  105.00    8.99
  12   5   2  111.90    7.02
 -12  -5   2   98.00    6.77
  12  -5   2   99.27    7.06
  12   5  -2  107.84   11.52
  12   5  -2  113.55   10.22
 -12   5   2  105.02    4.43
  12  -5  -2   70.73    4.49
  12   5   2  107.06    4.09
  12   5   2   98.82    5.90
 -12   5   3   25.96    6.85
  12   5  -3   19.62    8.94
  12   5   3   25.73    7.05
  12  -5  -3   29.50    6.21
 -12   5  -3   23.31   11.05
 -12   5  -3   26.99    9.61
 -12  -5   3   24.07    7.09
 -12   5   3   29.40    5.91
  12  -5   3   19.80    5.32
  12   5   3   17.15    3.93
 -12   5  -3   19.46   13.62
  12   5   3   21.82    4.04
 -12   5   4   87.25    5.74
 -12  -5   4  117.39    8.28
 -12   5   4  125.03    6.74
  12   5  -4  118.58    7.79
 -12   5  -4  113.78    7.44
  12   5   4  146.26    6.32
  12  -5   4  121.98    6.68
  12  -5  -4  145.23    7.18
  12   5   4  114.15    4.61
  12   5   4  117.92    6.09
  12  -5  -5    4.13    5.13
 -12   5   5    2.93    8.11
  12   5   5   -4.14    6.16
  12   5  -5    1.60   10.73
 -12   5   5    4.16    4.69
 -12  -5   5   -9.14    9.00
  12   5   5    4.02    5.46
 -12   5  -5   -2.96    9.57
  12   5   5   -7.41    4.51
  12  -5   5    8.89    9.42
 -12   6   0   25.39    6.59
  12  -6   0   19.53    5.97
  12   6   0   10.95    6.81
  12   6   0   20.33    5.96
  12   6   0   18.29    5.65
  12   6  -1    0.92    6.26
 -12   6  -1   16.26    5.38
  12   6  -1    6.45    5.65
  12  -6   1    2.37    4.49
  12   6  -1    8.42    7.24
  12   6   1    2.83    6.68
  12   6   1    8.65    5.89
 -12   6   1    1.81    4.30
  12   6   1    5.48    4.01
  12  -6  -1    4.44    4.22
 -12   6  -2   -0.76    9.01
  12   6   2   12.06    7.40
  12   6   2   16.38    5.87
  12   6  -2   15.36    8.49
  12  -6   2   10.88    6.81
  12  -6  -2   17.83    6.13
  12   6  -2    7.90   10.01
 -12   6   2   10.63    4.32
  12   6  -2   11.66    7.18
  12   6   2   10.48    3.95
 -12   6  -3   54.82    8.14
  12   6   3   58.35    4.41
 -12   6  -3   76.98   10.79
  12  -6  -3   57.39    4.94
  12   6  -3   66.90    7.00
  12   6   3   48.12    4.67
 -12   6  -3   54.90   13.05
  12  -6   3   37.74    5.46
  12   6   3   70.36    8.24
 -12   6   3   55.29    4.69
 -12   6   4   10.33    7.55
  12   6  -4   18.37   10.71
  12   6   4    7.75    4.51
 -12  -6   4  -14.42    7.47
 -12   6   4    8.21    4.69
 -12   6  -4   10.16    7.74
  12  -6   4    1.21    8.34
  12  -6  -4    6.35    7.16
  12   6   4   26.97    8.48
  12   6   4   -3.76    4.39
 -12   7   0    7.44    7.26
  12   7   0   17.41    5.18
  12   7   0   -0.81    4.60
  12   7   0   -0.65    4.27
  12  -7   0    2.14    6.80
 -12   7  -1    4.64    7.92
  12  -7   1   10.89    6.72
  12   7  -1    2.42    7.45
  12   7  -1   -1.96    5.75
  12   7   1   -3.74    5.28
  12   7   1    2.32    4.38
  12  -7  -1   13.86    6.51
  12   7  -1   -4.51    6.11
 -12   7   1    3.46    4.74
  12   7   1    6.60    4.52
 -12   7  -2   38.26   10.29
  12  -7   2   26.70    5.10
  12  -7  -2   21.40    4.85
  12   7   2   52.69    8.41
 -12   7  -2   21.84   11.00
  12   7   2   29.33    4.73
 -12   7   2   33.26    6.75
  12   7  -2   29.06    6.72
  12   7  -2   27.52    6.67
  12   7  -2   41.19    9.90
  12   7   2   38.14    4.48
  12  -7  -3   -7.44    6.98
  12  -7   3   10.20    5.51
 -12   7  -3    3.57   11.56
 -12   7  -3   -0.76   14.32
  12   7   3    4.63    8.91
 -12   7   3    2.34    6.82
  12   7   3    7.22    4.78
  12   7   3    6.85    4.36
  12   7  -3    5.02    7.17
 -12   8   0   50.27    8.35
  12   8   0   32.53    8.26
  12   8   0   20.36    8.42
  12  -8   0   35.08    7.69
  12   8   0   47.01    5.43
 -12   8  -1   -5.72    9.14
  12   8   1    4.01    5.36
  12   8   1    7.08    8.57
  12   8  -1    5.44    6.27
  12  -8  -1   -5.90    5.23
  12   8  -1   15.30    9.47
  12   8  -1    4.14    7.18
 -12   8   1   16.46    7.70
  12   8   1    2.31    5.04
  12  -8   1    9.68    5.33
  13   0   0   -7.52    7.77
  13   0   0   -3.58    6.90
 -13   0   0    0.08    7.30
 -13   0   0    2.85    7.24
  13   0  -1    0.24    5.34
  13   0   1    8.16    5.27
  13   0   1   -0.05    6.78
 -13   0   1    0.30    7.58
 -13   0   1    0.23    7.16
 -13   0  -1   -2.62    7.59
 -13   0  -1   -4.79    7.65
  13   0  -1    3.72    6.91
 -13   0   2  277.08    8.87
 -13   0   2  283.49    8.42
  13   0   2  256.64   10.02
  13   0  -2  285.51    8.41
  13   0  -2  243.47    6.67
 -13   0  -2  284.41    6.48
  13   0   2  294.44    6.55
 -13   0  -3   -3.53    6.34
  13   0  -3   -5.67    6.39
 -13   0   3    3.39    4.92
  13   0   3   -0.27    6.37
  13   0   3    8.21    6.37
  13   0  -3   -1.79    5.18
 -13   0   3    2.07    7.42
  13   0  -4  438.12    8.54
  13   0   4  469.86    9.16
 -13   0   4  412.47    7.96
 -13   0   4  442.12    9.85
  13   0   4  403.76   11.60
 -13   0  -4  462.57    8.49
  13   0  -4  479.52   10.74
  13   0   5    0.60    5.33
  13   0   5    5.63   13.72
 -13   0  -5    5.11    6.81
 -13   0   5    9.36    8.49
  13   0   5    0.47    8.13
 -13   0   5    1.50    8.24
 -13   0   5    1.88    6.84
  13   0   6  148.86   19.86
 -13   0   6  126.32    7.78
  13   0   6  147.04    9.53
 -13   0   6  134.86   10.43
 -13   0   6  157.25   11.10
  13   0   6  103.25   12.52
  13  -1   0  157.27    8.41
  13  -1   0  167.48    7.29
 -13   1   0  158.51    6.16
 -13   1   0  150.11    6.48
  13   1   0  154.83    8.15
 -13  -1   0  151.94    8.11
 -13  -1   0  167.71    7.26
  13   1   0  185.13    8.27
  13  -1  -1  311.20    7.76
  13   1   1  271.78    8.28
  13   1  -1  305.60   10.58
 -13   1   1  296.91    7.92
  13  -1   1  307.10    7.77
  13   1  -1  290.65    9.30
 -13   1  -1  288.70   10.37
 -13  -1   1  296.76    9.40
 -13   1  -1  295.34    9.48
 -13   1   1  298.31    7.76
  13   1   1  336.27    8.13
 -13  -1  -1  290.02    8.89
  13  -1  -1  298.49    8.02
 -13  -1   1  300.05    9.95
 -13  -1  -1  305.67    7.50
  13  -1   1  306.35    9.51
  13  -1  -2   62.88    6.39
  13  -1   2   72.05    9.43
 -13   1   2   68.99    6.16
  13   1  -2   71.21    5.98
  13  -1   2   61.18    7.86
  13  -1  -2   73.18    6.05
 -13  -1   2   67.82    6.09
 -13  -1   2   69.50    8.67
  13   1  -2   75.33    7.17
 -13   1  -2   62.15    7.62
  13   1   2   74.51    4.34
 -13  -1  -2   65.27    5.87
  13   1   2   69.49    6.41
 -13   1  -2   67.50    7.69
 -13   1   2   75.39    4.77
  13   1  -3   64.03    6.86
  13  -1   3   60.48   12.99
 -13   1   3   64.59    4.72
 -13  -1   3   58.98    9.50
  13   1  -3   63.19    7.50
  13   1   3   58.64    6.44
 -13  -1   3   73.21    7.77
  13  -1   3   64.60    5.42
  13   1   3   72.62    4.36
  13  -1  -3   62.66    5.76
 -13   1  -3   58.46    7.34
 -13   1   3   69.23    6.03
 -13  -1  -3   64.40    4.33
 -13   1   4   18.56    4.70
 -13  -1   4   12.28    8.39
  13  -1   4   15.85    7.73
  13   1   4   20.40    4.49
 -13  -1   4   -0.34    8.41
  13   1   4   12.42    5.99
 -13   1   4   15.16    6.01
  13  -1  -4   15.56    5.55
  13   1  -4   24.58    5.26
 -13   1  -4   17.53    5.10
 -13  -1  -4   12.78    5.80
 -13  -1   4   15.65    7.61
 -13  -1  -5   -1.05    4.69
  13   1  -5    4.29    7.43
 -13   1   5    8.39    7.92
  13   1   5    3.72    7.63
  13  -1   5   -1.82    5.88
  13  -1  -5   -2.55    6.04
 -13  -1   5    7.21    9.07
  13   1   5    5.34    6.82
 -13   1   5    2.79    6.61
 -13  -1   5    0.35    9.66
 -13   1  -5    0.34    7.12
 -13  -1   5    1.39    7.97
  13   1   6   13.01   12.46
  13   1   6    5.92    5.06
  13  -1   6    4.89    7.06
 -13   1   6   18.42    9.42
 -13  -1   6    0.27   10.51
  13   1   6   -1.29    7.25
  13   1   6   -4.91    8.06
 -13   1   6   -6.32    7.89
 -13  -1   6    3.72   12.74
 -13  -1   6    6.44   10.74
 -13   1   6    0.91    7.98
 -13   1  -6    1.03    7.82
 -13   2   0   -0.15    6.74
  13   2   0   -4.75    6.86
 -13   2   0    4.06    5.56
  13   2   0    2.10    4.37
  13  -2   0   -1.65    6.86
 -13  -2   0   -1.55    7.31
 -13  -2   0    1.61    5.12
 -13   2   1    0.88    5.75
  13  -2   1   -3.03    5.39
 -13  -2   1   -5.27    7.46
 -13   2  -1    4.34    6.68
 -13   2   1    2.77    5.11
  13   2  -1    5.94    9.76
 -13   2  -1   -5.89    7.67
  13   2   1    8.06    6.00
 -13  -2  -1    5.87    4.37
  13   2   1    2.24    3.80
  13  -2  -1   -0.30    4.20
 -13  -2   1    4.15    5.37
 -13  -2  -1    2.89    4.97
  13   2  -1    2.78    7.57
 -13   2   2  164.52    6.18
  13  -2   2  160.93    8.48
  13   2  -2  164.38    6.79
  13   2   2  152.77    6.85
 -13   2  -2  151.93   13.32
 -13  -2   2  138.14    6.47
 -13   2  -2  176.44    6.69
  13   2  -2  174.04   11.75
  13   2   2  169.16    4.55
 -13   2   2  167.79    6.31
 -13  -2   2  164.19    9.76
  13  -2  -2  165.65    6.52
 -13  -2  -2  170.14    5.78
  13   2   3   29.81    5.78
 -13   2   3   47.36    6.03
  13   2  -3   46.33    8.70
  13  -2   3   35.04    8.23
 -13  -2   3   33.44    6.03
 -13   2  -3   34.40    8.24
  13  -2  -3   41.84    5.69
  13   2   3   37.09    5.30
 -13   2   3   38.71    5.55
 -13  -2  -3   35.62    5.24
 -13   2   4  285.35    7.81
  13  -2   4  265.42    9.48
 -13  -2   4  262.48    9.92
  13   2  -4  252.67    7.18
  13   2   4  244.00    7.69
 -13   2   4  260.77    7.44
  13   2   4  252.39    6.44
 -13   2  -4  253.73    7.05
  13  -2  -4  262.85    7.33
  13   2  -5   21.15    8.24
  13   2   5   28.82    6.76
 -13   2   5   33.40    7.77
  13  -2   5   36.29    9.40
 -13  -2   5   42.69    9.55
  13  -2  -5   34.13    6.07
  13   2   5   19.02    6.07
 -13   2   5   33.85    6.86
  13   2   5   32.36    6.63
 -13   2  -5   37.25    7.95
 -13   2   6   60.98    7.49
 -13   2   6   68.14    6.89
  13  -2   6   68.01   10.79
 -13   2   6   77.42    8.09
 -13  -2   6   76.22   11.25
  13   2   6   68.34    9.12
  13   2   6   66.16    7.52
  13   2   6   77.15    5.76
 -13   2  -6   78.69    8.53
 -13   3   0  722.69   10.69
 -13   3   0  738.51    8.87
  13   3   0  754.40   10.85
  13   3   0  722.58   10.15
 -13  -3   0  701.28   10.32
  13  -3   0  537.97    7.79
  13   3   0  778.86   10.73
 -13   3   1   64.16    3.99
 -13   3  -1   66.34    7.56
  13   3  -1   85.93    9.06
 -13   3  -1   72.92    7.46
 -13  -3   1   66.31    7.63
  13   3   1   70.25    6.15
  13  -3  -1   65.58    5.87
  13   3  -1   77.13    7.78
  13   3  -1   69.86    5.63
  13   3   1   70.51    3.71
  13   3   1   69.24    3.96
  13  -3   1   62.86    7.24
 -13   3   1   67.49    4.47
  13  -3   2  342.01    8.98
 -13   3   2  354.31    7.64
  13   3   2  329.94    5.49
 -13   3  -2  336.00   12.65
  13   3  -2  318.43    7.59
 -13   3  -2  315.59    9.73
  13   3   2  302.63    6.28
  13   3  -2  327.97   13.77
  13   3   2  311.41    6.18
 -13   3   2  318.20    6.93
 -13  -3   2  327.46    8.98
  13  -3  -2  320.42    6.12
  13   3  -2  324.02   18.17
  13  -3   3   30.19    8.15
 -13   3   3   25.44    6.15
  13   3  -3   21.42    8.81
  13   3   3   17.21    4.94
 -13  -3   3   18.87    5.84
 -13   3  -3    6.07    8.81
  13   3   3   23.63    5.94
 -13   3   3   17.63    5.55
  13  -3  -3   29.70    5.82
  13   3   3   22.41    3.44
 -13   3   4   85.60    7.19
  13  -3   4   89.71    8.96
  13   3   4   71.57    5.04
  13   3  -4   66.27    6.71
  13   3   4   80.09    5.46
 -13   3   4   75.35    6.16
 -13  -3   4   72.12    8.85
 -13   3  -4   76.80    8.54
  13   3   4   67.64    4.04
  13  -3  -4   73.95    6.38
  13  -3  -5   -2.10    4.38
 -13  -3   5   -0.15    9.53
  13   3  -5    8.50    6.30
 -13   3   5   -0.02    7.90
  13  -3   5    3.29    6.72
 -13   3   5    9.78    6.52
  13   3   5   -7.32    6.14
 -13   3  -5   -2.75    5.72
  13   3   5    7.33    6.92
  13   3   5    4.30    4.25
  13   3  -6   11.04    9.20
 -13   3   6    8.32    8.74
  13  -3   6   14.93   10.84
 -13  -3   6    3.58    7.63
  13   3   6   13.92    5.18
 -13   3   6   23.73    7.91
  13   3   6   11.10    7.38
  13  -3  -6   17.05    6.88
 -13   3  -6   14.51    5.84
  13   3   6    5.27    7.76
 -13   4   0    4.89    5.14
 -13   4   0   -1.55    6.07
  13   4   0    1.60    4.50
  13   4   0    2.98    5.04
  13   4   0    3.56    4.82
  13  -4   0    6.14    6.22
 -13   4   1   12.66    5.41
 -13   4  -1    7.92    5.33
  13   4   1    8.69    3.54
 -13   4  -1    9.84    5.01
  13   4   1    6.15    4.30
  13   4  -1    6.39    5.33
  13   4  -1   18.35    7.07
 -13  -4   1    7.87    4.83
  13  -4   1    9.98    6.45
  13   4  -1    8.31    6.93
  13   4   1    3.95    4.79
 -13   4   1    9.99    5.64
  13  -4  -1    9.73    5.61
 -13   4   2   45.95    5.99
  13   4   2   36.21    3.63
 -13   4  -2   31.87    6.83
 -13  -4   2   35.09    7.16
 -13   4  -2   29.24    8.57
  13   4  -2   39.90    7.93
  13   4  -2   34.96   12.60
  13   4  -2   29.24    9.34
  13   4   2   38.75    5.82
 -13   4   2   34.91    5.37
  13   4   2   28.57    4.78
  13  -4   2   38.09    7.21
  13  -4  -2   22.33    4.10
 -13   4   3   31.93    4.92
  13   4   3   46.97    3.91
 -13   4  -3   58.04    6.78
  13   4   3   62.74    4.93
 -13  -4   3   50.07    5.55
  13  -4  -3   51.50    6.38
 -13   4   3   61.73    4.43
  13   4  -3   62.73    8.85
  13   4   3   53.47    5.09
  13  -4   3   68.28    8.08
  13  -4   4   27.82    6.34
 -13   4   4   40.11    7.24
  13   4   4   35.27    6.97
  13   4  -4   25.98    6.99
  13   4   4   25.51    5.51
 -13  -4   4   36.55    8.45
 -13   4   4   25.87    6.13
 -13   4  -4   21.34    8.99
  13   4   4   24.60    5.45
  13  -4  -4   27.35    6.51
  13  -4   5   31.51    9.90
 -13   4   5   53.54    8.12
  13   4  -5   48.74   10.06
  13  -4  -5   39.09    5.01
  13   4   5   34.27    4.65
 -13  -4   5   38.56    9.39
 -13   4   5   36.11    5.08
  13   4   5   51.44    5.61
 -13   4  -5   58.81    8.91
  13   4   5   52.29    6.52
 -13   5   0  500.24    8.40
  13  -5   0  492.82    8.14
  13   5   0  564.79   10.10
  13   5   0  515.60    9.14
  13   5   0  561.74    9.31
  13   5   1    0.97    5.41
 -13   5  -1    2.77    5.20
  13   5  -1    3.12    5.03
  13   5   1    4.21    6.20
  13  -5  -1    7.68    5.73
  13  -5   1   -5.40    4.55
  13   5  -1    1.37    5.36
  13   5  -1   -1.34    5.77
  13   5   1   -3.54    4.83
 -13   5   1   -2.14    5.75
 -13   5   2  321.36    9.13
 -13  -5   2  254.35    7.80
 -13   5  -2  269.35    9.21
  13   5  -2  275.29    9.03
  13   5  -2  283.36   12.41
 -13   5  -2  274.67    9.70
  13   5   2  291.08    6.81
  13   5  -2  309.07   13.29
  13  -5   2  264.61    8.28
 -13   5   2  254.10    6.79
  13  -5  -2  245.72    6.84
  13   5   2  265.35    6.29
  13   5   2  258.55    5.54
 -13   5   3    4.51    6.92
 -13   5  -3    1.55    6.97
 -13   5  -3    2.82   12.25
  13  -5  -3    8.53    6.37
 -13   5  -3    1.02   13.74
  13   5   3    4.22    5.06
 -13  -5   3    0.33    7.24
  13   5  -3    9.87    6.40
 -13   5   3    0.21    6.18
  13  -5   3    5.76    7.47
  13   5   3   10.76    5.61
  13   5   3    1.31    5.36
  13   5  -4   58.46   10.33
  13   5   4   62.69    7.79
 -13   5   4   84.22    5.71
 -13  -5   4   65.27    8.29
 -13   5  -4   47.14   10.17
 -13   5   4   46.76    6.69
  13   5   4   61.08    5.99
  13  -5   4   55.94    9.03
  13   5   4   67.35    6.37
  13  -5  -4   64.85    5.23
  13   5   5   -2.61    4.53
 -13   5   5   -5.34    5.85
  13  -5  -5   -1.48    7.45
  13   5  -5   -4.10    7.63
 -13   5   5    2.59    4.77
 -13   5  -5    3.07    9.41
  13   5   5   -4.49    4.56
  13   5   5   -3.68    8.24
  13  -5   5   19.41    9.51
 -13  -5   5    7.04    9.25
 -13   6   0   -5.77    4.73
  13  -6   0   -6.14    6.29
  13   6   0   10.95    6.74
  13   6   0    3.56    4.33
  13   6   0   -0.84    5.60
 -13   6  -1   -0.91    7.82
  13   6  -1   11.86    6.42
  13   6   1   -1.16    6.80
  13   6  -1    3.21    5.65
  13   6   1    3.35    5.97
  13  -6   1    7.36    4.79
  13   6  -1    5.02    5.64
  13   6   1    8.09    5.57
 -13   6   1    0.95    6.27
  13  -6  -1   17.06    6.13
 -13   6  -2    6.82    9.14
  13   6   2   30.82    5.97
  13  -6   2   -9.91    7.07
  13   6  -2   -0.23    8.45
  13   6   2   -4.50    7.04
  13  -6  -2    7.76    4.25
  13   6  -2    0.68   10.16
  13   6  -2    1.34    7.82
 -13   6   2   -2.36    4.39
  13   6   2    2.32    5.56
 -13   6   3   16.79    5.15
 -13   6  -3   25.94    9.77
  13  -6  -3   24.30    4.94
  13   6   3   26.21    4.59
  13   6  -3   26.60    6.84
  13  -6   3   21.15    5.56
 -13   6  -3   34.51    7.64
  13   6   3   29.33    8.21
 -13   6   3   30.67    4.54
 -13   6  -3   22.07   13.06
  13   6   3   29.12    5.91
 -13   6   4   11.43    7.61
  13   6  -4   -1.37    7.54
  13   6   4    8.23    4.67
 -13   6  -4    4.77   11.27
 -13  -6   4    5.91    8.02
  13   6   4    1.27    8.67
  13  -6   4   -1.74    8.53
 -13   6   4    6.76    4.96
  13  -6  -4    3.25    7.19
  13   6   4    3.38    4.47
 -13   7   0  138.69    5.76
  13   7   0  148.26    7.79
  13   7   0  130.10    8.41
  13   7   0  153.73    7.34
  13  -7   0  115.73    7.53
 -13   7  -1   15.66    6.17
  13   7  -1   20.72    9.70
  13  -7   1   15.15    6.93
  13   7   1   10.72    5.32
  13   7  -1   27.89    8.37
  13  -7  -1   27.67    6.68
  13   7   1   20.19    6.80
  13   7  -1   15.51    6.51
  13   7   1   16.90    6.59
 -13   7   1   17.38    6.95
 -13   7  -2   97.50   10.34
  13  -7   2   69.95    5.50
  13   7  -2   91.29    9.45
  13  -7  -2   53.16    5.08
 -13   7  -2  108.24   11.75
  13   7   2   80.35    7.00
  13   7  -2   72.05    8.62
  13   7  -2   97.61   12.91
  13   7   2   85.70    8.74
 -13   7   2   76.79    7.09
  13   7   2   79.53    6.69
 -13   7  -3    5.62    6.80
  13  -7  -3   10.96    7.14
  13   7  -3    0.71    7.44
  13  -7   3    7.28    5.53
 -13   7  -3    2.13   11.68
 -13   7  -3    1.52   15.03
  13   7   3    3.44    6.59
  13   7   3   11.03    6.84
 -13   7   3    1.69    7.04
  13   7   3    5.15    6.38
 -13   8   0   -4.38    5.85
  13   8   0    3.62    6.20
  13  -8   0   -5.20    7.44
  13   8   0    5.81    8.48
  13   8   0    1.50    5.22
  13   8   1    5.71    5.42
 -13   8  -1    3.86    9.32
  13   8  -1   11.08   12.13
  13   8  -1    8.42    8.95
  13   8   1    3.97    6.42
  13  -8  -1   -2.55    5.46
  13   8  -1   -4.87    7.43
  13   8   1    5.08    7.31
 -13   8   1    2.67    5.83
  13  -8   1    4.13    5.33
  14   0   0 1112.37   14.14
  14   0   0 1068.64   13.26
 -14   0   0 1063.19   13.49
 -14   0   0 1035.99   13.39
 -14   0   1    5.40    7.09
  14   0  -1    2.12    5.08
 -14   0   1   -2.03    7.25
  14   0   1    7.13    7.29
 -14   0  -1   -1.88    7.74
 -14   0  -1   -1.18    7.23
  14   0  -1    3.10    6.77
  14   0   1    0.86    6.81
  14   0  -2  155.38    7.85
 -14   0   2  155.76    7.77
 -14   0   2  164.10    7.78
  14   0   2  123.37    7.67
  14   0  -2  157.40    7.31
 -14   0  -2  144.94    7.44
 -14   0  -2  155.29    7.58
  14   0   2  168.09    7.45
  14   0  -3    4.90    4.79
  14   0   3    0.86    8.00
 -14   0   3    3.31    6.16
  14   0   3    4.09    4.57
  14   0  -3    1.06    5.20
 -14   0  -3   -5.76    4.62
 -14   0   3    1.09    6.92
  14   0  -4   -2.15    4.89
  14   0   4    5.42    8.28
 -14   0   4    5.93    7.40
  14   0  -4    5.85    5.59
  14   0   4    4.82    5.02
 -14   0  -4    2.04    6.68
 -14   0   4    3.77    6.27
  14   0   5   -2.32   14.72
 -14   0   5   -1.53    8.49
  14   0   5    1.10    9.01
  14   0   5    3.33    5.53
 -14   0   5   -0.77    7.02
 -14   0  -5    5.58    5.26
 -14   0   5   -4.79    7.39
 -14   0  -6    1.39    7.83
 -14   0   6   29.67    7.31
  14   0   6   11.35   19.71
  14   0   6   10.98    9.15
  14   0   6    9.98   15.26
 -14   0   6   11.45    7.84
 -14   0   6   15.83   12.30
  14  -1   0    2.78    7.37
 -14  -1   0   -1.40    7.48
 -14   1   0   -0.16    4.55
  14   1   0   -2.21    6.81
 -14   1   0   -7.21    7.01
  14   1   0   -5.50    7.32
  14  -1   0    0.72    4.41
 -14  -1   0    7.36    6.21
  14  -1  -1   32.23    6.38
 -14  -1   1   26.27    5.68
  14   1  -1   26.94    7.78
  14  -1   1   25.70    6.90
  14   1  -1   29.52    7.74
 -14   1   1   27.42    6.62
  14  -1   1   29.51    7.97
 -14   1   1   34.39    6.36
 -14   1  -1   26.44    8.11
  14   1   1   30.21    6.60
 -14   1  -1   34.65    7.86
  14   1   1   37.48    6.39
 -14  -1   1   30.74    7.48
 -14  -1  -1   28.41    5.16
  14  -1  -1   28.69    6.52
 -14  -1  -1   27.92    4.40
 -14   1   2    3.00    5.95
  14  -1  -2    4.86    6.07
  14  -1   2    2.48    8.54
  14   1   2    1.67    6.16
  14   1  -2    5.73    7.88
  14  -1  -2    2.83    5.89
 -14  -1   2    1.71    7.63
 -14   1   2    8.45    6.05
 -14  -1   2    3.42    8.38
  14  -1   2    0.66    7.21
  14   1  -2    5.40    8.34
  14   1   2    6.59    5.84
 -14   1  -2    0.87    7.47
 -14   1  -2    3.60    8.69
 -14  -1  -2    2.93    4.19
  14  -1   3  173.12   12.97
  14   1  -3  158.72    8.32
 -14   1   3  192.01    7.14
 -14  -1   3  166.14   11.10
  14  -1   3  176.98    6.17
 -14  -1   3  190.43    8.57
  14   1  -3  188.00    8.54
  14   1   3  178.58    7.20
  14   1   3  194.77    5.14
 -14   1  -3  183.91    7.94
  14  -1  -3  197.78    6.95
 -14   1   3  188.98    7.09
 -14  -1  -3  181.56    5.19
  14   1  -4   52.40    7.59
 -14   1   4   44.78    7.01
 -14  -1   4   46.34    6.12
  14   1   4   34.70    6.43
  14   1   4   35.72    4.59
 -14  -1   4   35.33    9.23
 -14   1   4   50.29    6.38
  14  -1   4   33.85    7.90
 -14   1  -4   41.35    7.52
  14  -1  -4   42.60    5.75
 -14  -1  -4   37.89    6.18
 -14  -1  -5  134.53    5.64
  14   1  -5  128.22    8.14
 -14  -1   5  121.54   10.08
  14   1   5  108.72    9.11
 -14  -1   5  142.82    9.86
  14   1   5  146.89    5.64
  14  -1   5  142.23    6.76
 -14   1   5  137.12    7.66
  14  -1  -5  129.85    7.26
 -14  -1   5  136.51   11.91
 -14   1  -5  148.63    8.05
 -14   1   5  125.98    8.86
  14   1   6   27.45   13.71
  14   1   6   18.72    5.32
 -14  -1   6   18.54    7.47
  14  -1   6   30.44    7.08
 -14   1   6   36.94    9.80
  14   1   6   15.08    9.13
  14   1   6   14.21    5.91
 -14  -1   6   11.76   16.90
 -14   1   6   12.07    8.09
 -14  -1   6   12.62   11.58
 -14   1  -6    9.90    8.14
 -14   1   6   21.32    8.46
  14   2   0  943.25   11.46
 -14   2   0  895.00   11.80
  14   2   0  816.98   11.19
 -14  -2   0  819.55   10.46
 -14   2   0  844.30   11.12
  14  -2   0  819.90    9.93
 -14  -2   0  840.20   11.07
  14  -2   1  111.48    6.14
 -14   2   1  135.60    6.68
 -14   2   1  107.46    4.56
 -14   2  -1  125.18    8.06
  14   2  -1  126.31    9.24
  14   2  -1  101.14    6.04
 -14   2  -1  111.55    6.18
  14   2   1  120.28    7.12
 -14  -2  -1  106.64    5.51
 -14  -2   1   95.40    6.05
  14   2   1  127.40    4.82
  14  -2  -1  110.80    6.81
 -14  -2   1  118.31    6.60
 -14  -2  -1  116.78    4.58
  14  -2   2  140.96    8.48
  14  -2  -2  132.47    6.61
 -14   2   2  151.12    6.27
  14   2  -2  125.69    6.66
 -14  -2   2  134.80    8.37
  14   2   2  122.38    5.34
 -14   2  -2  140.89    8.62
  14   2   2  145.05    5.85
  14   2  -2  148.54   10.40
 -14  -2   2  137.62    8.69
 -14   2   2  141.90    6.63
 -14   2  -2  131.04   11.61
 -14  -2  -2  137.01    4.50
  14   2  -3   31.27    8.32
  14  -2   3   30.49    8.17
 -14  -2   3   27.33    6.05
 -14   2   3   27.26    6.05
  14   2   3   27.62    6.22
 -14   2  -3   28.40    8.02
  14   2   3   23.03    5.38
  14  -2  -3   25.90    5.87
 -14   2   3   26.44    5.59
 -14  -2  -3   26.20    5.30
  14  -2  -4   -3.19    5.91
  14   2  -4  -10.29    5.91
 -14   2   4    1.15    4.64
  14  -2   4    3.47    8.58
 -14  -2   4    4.64    5.95
  14   2   4   11.05    6.12
  14   2   4    8.94    5.61
 -14   2   4    0.46    6.12
 -14   2  -4    1.08    7.78
  14   2   5    5.66    6.34
  14   2  -5   -7.99    5.85
 -14   2   5    2.10    5.35
  14  -2   5    5.05    6.64
 -14  -2   5   -5.40    9.28
  14   2   5    1.80    6.64
 -14   2   5    0.68    6.91
  14   2   5   -2.00    4.53
  14  -2  -5   -2.77    6.22
 -14   2  -5    5.68    5.48
 -14   2   6  -10.05    9.51
  14   2   6    3.87    7.42
  14  -2   6   19.38   10.61
 -14  -2   6   10.05    7.89
  14   2   6   12.04    7.51
 -14   2   6   15.81    8.05
  14   2   6    0.96    8.03
  14   2  -6   -4.97    8.58
 -14   2  -6    9.08    8.32
 -14   3   0    3.59    5.29
 -14   3   0   -1.43    4.80
  14   3   0   -3.79    6.71
 -14  -3   0    6.75    6.86
  14   3   0    1.72    5.75
  14  -3   0    1.76    4.82
 -14   3   1    8.67    5.79
  14   3  -1   12.94    9.09
 -14  -3   1    4.81    5.37
 -14   3  -1    6.93    5.29
  14   3  -1   13.00    7.42
  14   3  -1    9.86    5.16
  14  -3  -1    7.90    6.04
 -14   3   1    9.75    3.62
  14   3   1   12.22    4.35
  14   3   1   10.75    5.04
 -14   3  -1    6.22    6.20
  14  -3   1    7.17    5.10
  14   3  -2   21.12    7.98
  14   3  -2   15.13    8.81
 -14   3   2   10.03    3.96
  14  -3  -2   19.10    5.77
 -14   3  -2   14.33    9.69
  14  -3   2   13.06    7.68
 -14   3  -2   27.50    8.11
 -14  -3   2   15.85    7.67
  14   3   2   15.42    4.87
  14   3   2   14.27    4.53
 -14   3   2   11.09    5.43
  14   3  -2   16.23   12.23
  14   3   3   46.91    3.70
  14   3  -3   47.78    9.02
  14  -3   3   45.72    8.27
 -14  -3   3   44.67    8.44
 -14   3  -3   43.67    8.77
 -14   3   3   42.97    6.42
  14  -3  -3   39.90    4.48
 -14   3   3   48.80    5.78
  14   3   3   40.11    5.09
  14   3   3   48.20    6.32
  14   3   4  176.25    6.14
  14  -3  -4  174.18    7.06
 -14   3   4  179.09    6.13
  14   3  -4  196.13    7.59
  14  -3   4  187.46    7.17
 -14  -3   4  180.36    9.75
 -14   3   4  174.33    6.85
 -14   3  -4  172.41    9.10
  14   3   4  168.64    4.82
  14   3   4  191.45    7.55
  14   3  -5   21.31    9.36
 -14   3   5   38.63    8.30
  14  -3   5   30.90    9.78
  14  -3  -5   20.09    6.47
  14   3   5   30.96    7.31
 -14   3   5   19.20    6.90
  14   3   5   25.28    4.48
 -14   3  -5   27.29    8.34
  14   3   5   27.20    4.66
 -14  -3   5   38.92    9.68
  14  -3  -6   67.79    5.50
 -14   3   6   74.42    7.00
  14  -3   6   79.00    8.39
  14   3  -6   84.85    9.84
  14   3   6   78.25    5.62
 -14  -3   6   83.13    8.15
 -14   3   6  101.01    8.32
  14   3   6   82.68    8.40
  14   3   6   93.52    5.77
 -14   3  -6   88.92    9.06
 -14   4   0  220.81    6.94
  14   4   0  278.16    7.17
 -14   4   0  264.33    7.47
  14   4   0  249.06    7.74
  14  -4   0  242.73    7.29
  14   4   0  268.50    6.97
  14   4  -1  214.29    8.32
 -14   4   1  127.30    4.97
 -14   4  -1  180.26    6.96
  14   4  -1  190.26    6.31
 -14   4  -1  201.47    7.96
  14  -4  -1  190.45    6.64
  14   4   1  195.77    6.91
 -14  -4   1  182.55    5.87
  14   4  -1  221.31    7.98
  14  -4   1  199.51    5.87
  14   4   1  190.22    5.92
 -14   4   1  201.06    6.53
  14   4   1  205.87    6.13
 -14   4  -2   67.79    9.06
 -14   4   2   39.46    4.43
  14   4  -2   64.84   10.31
 -14   4  -2   69.49    8.60
  14   4  -2   65.81   13.21
  14   4   2   57.67    6.47
 -14  -4   2   64.12    5.59
  14   4   2   62.63    3.73
 -14   4   2   68.46    5.60
  14   4   2   67.66    5.51
  14  -4   2   57.83    5.68
  14  -4  -2   62.95    5.86
  14   4  -2   75.84    8.06
 -14   4   3   52.54    6.92
 -14   4  -3   42.00    9.44
  14   4   3   36.65    4.67
  14  -4  -3   28.27    4.53
 -14   4   3   40.62    6.02
  14   4   3   35.17    3.68
 -14  -4   3   38.38    8.15
  14  -4   3   29.06    8.12
  14   4   3   28.66    5.38
  14   4  -3   45.27    9.12
  14  -4   4   -1.19    8.82
  14  -4  -4   -1.86    4.57
 -14   4   4   -0.61    7.25
  14   4   4   -2.67    5.46
  14   4  -4   18.75    9.38
 -14  -4   4    2.45    6.05
 -14   4  -4   -0.58    9.01
  14   4   4    0.98    4.74
 -14   4   4   -1.59    4.35
  14   4   4   -2.45    5.36
  14  -4   5   10.83    9.54
 -14   4   5    8.74    5.61
  14   4  -5    2.66   10.20
  14  -4  -5    3.64    6.92
  14   4   5    2.58    4.47
 -14   4   5  -15.69    6.89
  14   4   5   -6.26    7.77
 -14  -4   5   -4.42    6.81
  14   4   5   10.68    6.33
 -14   4  -5   -0.37    6.33
 -14   5   0   -0.62    5.81
  14   5   0   -6.78    5.63
 -14   5   0   -1.36    6.55
  14  -5   0    7.42    6.27
  14   5   0   -1.11    6.58
  14   5   0    4.09    5.19
 -14   5   1    2.08    5.99
 -14   5  -1    2.06    5.55
  14  -5  -1    9.36    5.90
 -14   5  -1   13.02    7.48
  14  -5   1    3.34    4.89
  14   5   1    1.95    4.42
  14   5  -1    3.20    7.21
  14   5  -1   -3.49    7.25
  14   5  -1    6.37    7.00
  14   5   1   -1.43    4.99
 -14   5   1   -4.68    5.80
  14   5   1   -2.23    3.95
 -14   5  -2    7.57    6.20
  14   5  -2   -2.02    8.21
 -14  -5   2    6.97    7.03
 -14   5  -2    6.42    8.67
 -14   5   2    5.68    4.68
  14   5  -2    8.71    8.98
  14   5  -2    8.33   10.19
  14   5   2    3.04    6.51
  14  -5   2    5.50    7.30
  14   5   2   11.54    5.71
 -14   5   2   11.22    5.69
  14   5   2   11.36    5.04
  14  -5  -2    0.71    5.99
 -14   5   3   -4.41    6.85
 -14   5  -3    5.22   14.91
  14   5   3   -2.10    7.24
  14   5  -3    4.38    6.30
 -14   5  -3    0.64    9.66
 -14   5  -3    0.02   15.68
  14  -5  -3   -3.45    4.84
 -14  -5   3    3.43    7.47
 -14   5   3    2.72    6.08
  14   5   3    4.07    5.87
  14  -5   3   -8.33    7.99
  14   5   3    2.36    5.44
  14  -5  -4  105.43    5.57
 -14   5   4  134.91    8.12
  14   5  -4  120.87    7.74
 -14  -5   4  100.54    6.56
 -14   5  -4  118.33   10.41
 -14   5   4  103.47    6.92
  14   5   4  106.15    6.27
  14   5   4   98.18    6.15
  14  -5   4  111.49    9.22
  14   5   4  108.99    6.23
 -14   5   5  -17.04    8.56
  14   5  -5   17.27   10.91
  14  -5  -5    4.32    7.74
 -14  -5   5    7.09    6.69
  14   5   5    8.42    8.29
 -14   5   5   11.03    5.21
 -14   5  -5    1.77    9.76
  14   5   5   -7.71    6.59
  14  -5   5    2.82    7.01
  14   5   5    3.26    4.78
 -14   6   0    7.67    6.80
  14  -6   0   12.40    6.49
  14   6   0   11.34    6.97
  14   6   0    0.69    6.40
  14   6   0    7.23    4.05
  14   6  -1   88.92    7.44
 -14   6  -1   84.64    5.97
  14   6  -1   84.30    8.22
  14  -6   1   75.70    5.25
  14   6   1   83.88    4.87
  14   6   1   96.26    7.25
  14   6  -1   89.37    6.55
  14   6   1   91.96    6.07
 -14   6   1   71.94    6.58
  14  -6  -1   66.35    6.51
 -14   6   2   19.95    7.07
 -14   6  -2    3.79    6.21
  14   6   2    5.06    7.34
 -14   6  -2    3.65    9.12
  14   6   2    8.53    4.31
  14   6  -2   10.79    6.25
  14  -6   2    1.32    7.20
  14   6  -2    4.88    8.79
  14   6  -2    7.45   10.70
  14  -6  -2    6.40    4.51
 -14   6   2    5.15    4.45
  14   6   2    7.67    4.17
 -14   6   3   15.55    5.41
  14  -6   3   28.54    8.04
  14  -6  -3   -0.03    7.02
 -14   6  -3   21.50   10.57
  14   6   3   19.47    6.52
  14   6  -3   19.00    6.97
 -14   6  -3   23.19   10.84
 -14  -6   3   24.82    5.31
  14   6   3    9.46    5.78
 -14   6   3   15.05    6.44
  14   6   3   16.41    6.01
 -14   6  -3   16.17   15.13
 -14   6   4    7.82    7.96
  14   6   4   10.02    4.72
  14   6  -4   10.57   10.48
 -14   6  -4    4.82   11.10
  14   6   4   11.79    8.71
 -14  -6   4  -12.25    8.23
  14  -6   4    2.40    6.40
 -14   6   4   -2.37    4.87
  14   6   4    0.94    6.38
  14  -6  -4   -9.62    7.43
  14  -7   0    0.96    4.84
  14   7   0   -0.80    5.19
 -14   7   0   -6.51    7.75
  14   7   0    5.77    5.63
  14   7   0    2.64    6.46
 -14   7  -1   14.78    8.70
  14   7  -1    3.18    5.87
  14  -7   1   22.33    7.16
  14   7   1   -2.28    7.57
  14   7  -1    4.10    8.04
  14  -7  -1    7.43    6.57
  14   7   1   -2.78    6.76
  14   7  -1    6.26    6.19
  14   7   1    0.80    6.41
 -14   7   1   -8.52    6.89
 -14   7  -2    5.24    6.53
  14  -7  -2    0.35    6.90
 -14   7  -2  -11.15   10.26
 -14   7  -2    5.74   11.15
  14  -7   2    5.76    5.38
  14   7  -2   -2.39    9.33
  14   7   2   -0.14    5.99
  14   7   2    2.56    6.86
  14   7  -2   -0.34    7.06
  14   7  -2    5.22   12.67
 -14   7   2    3.14    4.81
  14   7   2    3.60    6.46
 -14   7   3   18.93    7.84
 -14   7  -3    4.70    9.05
  14  -7  -3   18.50    7.42
  14   7   3   10.82    6.63
  14   7  -3   17.06    7.62
  14  -7   3   23.79    8.11
 -14   7  -3    9.45    8.42
 -14   7  -3   16.13   15.01
 -14   7   3   13.02    7.37
  14   7   3    5.71    6.78
  14   7   3   18.45    7.05
 -14   8   0   18.54    8.53
  14   8   0   12.99    8.89
  14   8   0   19.11    8.78
  14  -8   0    1.87    7.71
  14   8   0    7.05    7.62
 -15   0   0    2.67    5.64
  15   0   0    3.92    4.90
  15   0   0    0.74    8.10
 -15   0   0   -0.62    7.25
 -15   0  -1    1.45    7.06
 -15   0  -1    1.00    7.61
  15   0  -1   -0.07    6.83
  15   0   1    4.68    5.28
  15   0   1    3.39    6.53
 -15   0   1    4.11    7.14
 -15   0   1    2.88    5.13
  15   0  -1    0.57    7.10
  15   0  -2   21.46    7.25
 -15   0  -2   19.32    6.76
 -15   0   2   23.35    6.97
 -15   0   2   25.56    5.28
  15   0   2   17.03    8.24
  15   0   2   29.68    6.91
  15   0  -2   29.17    6.36
 -15   0  -2   22.29    7.33
  15   0  -3   -0.93    6.88
 -15   0   3   -0.90    6.46
 -15   0   3    3.49    4.87
  15   0   3    2.31    6.61
 -15   0  -3   -6.03    6.80
  15   0  -3    3.50    5.48
  15   0   3    0.83    6.59
  15   0  -4   25.80    7.13
  15   0   4   17.92    8.87
  15   0  -4   26.60    7.10
 -15   0   4   11.22    7.72
  15   0   4   28.50    7.17
 -15   0  -4   21.52    4.90
 -15   0   4   24.63    7.86
  15   0   5   -0.15   15.89
 -15   0   5    3.81    8.82
  15   0   5    1.99    9.70
  15   0   5    3.17    7.91
 -15   0   5   -0.86    6.95
 -15   0  -5   -1.51    5.12
 -15   0  -6   26.86    5.94
  15   0   6   36.64    9.58
 -15   0   6   13.34    7.70
 -15   0   6   37.02   13.26
 -15   0   6   36.98   10.10
  15  -1   0    4.64    7.49
  15  -1   0    6.92    6.57
  15   1   0    6.40    4.94
 -15   1   0   10.23    5.11
 -15   1   0   17.28    4.83
  15   1   0    9.15    5.42
 -15  -1   0    7.28    7.60
 -15  -1   0    5.52    4.68
  15  -1  -1  892.78   11.18
  15   1   1  838.23   11.56
  15  -1   1  805.38   12.75
  15   1  -1  963.12   14.54
 -15   1   1  897.69   10.91
  15   1  -1  911.56   12.04
 -15   1   1  933.20   11.51
 -15   1  -1  927.31   14.09
 -15  -1   1  906.63   12.27
 -15   1  -1  895.83   10.76
  15  -1   1  982.30   12.64
 -15  -1   1  895.64   13.32
 -15  -1  -1  849.96   12.67
  15   1   1  938.46   10.51
 -15  -1  -1  914.73   11.04
  15  -1  -1  869.89   10.91
  15  -1  -2   19.85    4.72
 -15  -1   2   22.13    9.70
 -15   1   2   24.08    6.54
  15  -1   2   18.94    8.76
  15   1  -2   16.67    5.71
 -15   1   2   23.18    6.49
  15  -1   2   21.12    7.62
 -15  -1   2   20.56    7.69
  15  -1  -2   20.58    6.22
  15   1   2   18.76    6.43
 -15   1  -2   15.82    7.37
 -15   1  -2   21.34    7.69
  15   1   2   26.89    6.13
 -15  -1  -2   19.55    4.38
  15   1  -2   20.39    8.36
 -15  -1   3  229.36   11.75
  15  -1   3  242.34   13.17
  15   1  -3  238.08    8.61
 -15   1   3  245.77    7.46
  15  -1   3  227.85    6.50
  15   1   3  226.79    7.90
  15   1  -3  243.68    9.46
  15   1   3  265.41    5.75
 -15  -1   3  250.30    6.86
 -15   1  -3  234.38    6.60
  15  -1  -3  254.58    7.50
 -15  -1  -3  244.49    7.05
 -15   1   3  261.85    7.93
  15   1  -4    9.28    7.86
 -15  -1   4    6.30    5.61
 -15   1   4    5.64    4.92
 -15  -1   4    5.14    9.37
  15   1  -4    5.31    7.90
  15  -1   4    6.03    8.03
  15   1   4    1.76    6.54
  15   1   4    3.89    6.45
 -15   1  -4    4.94    5.33
 -15   1   4   -1.11    6.40
 -15  -1  -4    9.18    6.31
  15  -1  -4    3.60    5.91
  15   1  -5   32.26    5.72
 -15  -1   5   23.23   11.60
  15  -1  -5   29.70    6.63
 -15  -1   5   33.80    8.94
  15  -1   5   33.80    8.91
 -15   1   5   25.53    5.95
  15   1   5   24.87    7.11
  15   1   5   32.13    7.35
 -15   1   5   26.34    7.10
 -15  -1   5   29.17   12.33
 -15   1  -5   28.40    5.64
 -15  -1  -5   36.20    7.16
  15   1   6    3.04   16.83
 -15  -1   6    3.70   12.40
  15   1   6   -1.99    5.43
 -15  -1   6    7.60   10.47
  15  -1   6    1.77    7.19
  15   1   6    4.68    9.38
  15   1   6    6.60    8.65
 -15   1   6    1.00    9.77
 -15  -1   6    2.41   17.51
 -15   1   6   16.11    9.57
 -15   1  -6    6.56    8.52
 -15   1   6   -0.85    8.60
 -15   2   0   -0.63    6.42
 -15   2   0    0.52    4.89
  15   2   0   -0.20    4.93
 -15  -2   0   -2.89    7.31
  15   2   0   -0.95    4.80
 -15  -2   0   -0.60    5.40
  15  -2   0  -11.16    7.13
  15  -2   1    7.98    5.58
 -15   2   1   14.10    6.25
 -15   2   1   11.14    5.69
 -15   2  -1   10.65    7.30
  15   2  -1   15.54    7.79
  15   2  -1    6.54    7.62
 -15   2  -1   13.14    5.40
  15   2   1   16.38    4.64
 -15  -2   1   13.38    5.37
  15  -2  -1   12.50    6.33
  15   2   1   10.60    5.67
 -15  -2  -1   15.26    6.90
 -15  -2   1   14.78    5.64
 -15  -2  -1   10.20    3.99
  15  -2  -2   12.98    6.05
  15   2  -2    6.64    8.15
 -15   2  -2   16.73    5.63
 -15  -2   2    2.40    7.98
 -15   2  -2   10.27    9.89
  15  -2   2    8.37    5.57
  15   2   2   10.73    6.43
  15   2   2   10.09    3.93
  15   2  -2    8.97    8.82
 -15   2   2    9.12    3.95
 -15  -2   2    8.33    7.27
 -15  -2  -2   11.13    3.78
 -15   2   2    9.25    6.15
 -15   2   3  114.36    6.63
  15   2  -3  105.16    6.62
  15  -2   3  118.87    6.01
  15   2   3  115.57    6.72
 -15  -2   3  102.01    8.60
 -15   2  -3  103.75    8.27
  15   2   3  114.83    5.85
  15  -2  -3  116.27    6.57
 -15   2   3  112.60    6.46
 -15  -2  -3  116.17    5.94
 -15  -2  -4   17.60    4.09
  15   2  -4   22.90    6.17
  15  -2  -4   25.29    6.09
 -15   2   4   18.74    4.87
  15  -2   4   13.60    6.25
 -15  -2   4   19.14    8.85
  15   2   4   11.75    6.39
  15   2   4   25.48    4.14
 -15   2  -4   24.66    8.15
 -15   2   4   14.15    4.48
  15   2  -5   63.01    8.79
  15  -2  -5   78.38    6.84
 -15   2   5   88.59    8.26
  15  -2   5   92.40    9.42
  15   2   5   74.49    7.04
 -15  -2   5   97.35   10.15
  15   2   5   63.36    7.26
  15   2   5   83.23    7.15
 -15   2   5   86.07    7.45
 -15   2  -5   82.80    8.76
  15   2  -6   24.03    6.36
 -15   2   6   22.75    9.48
  15  -2   6   26.06    7.57
  15   2   6   10.02    7.69
 -15  -2   6   29.60   10.87
  15   2   6   23.34    7.73
 -15   2   6   19.24    8.39
  15   2   6   21.51    5.95
 -15   2  -6   25.66    6.03
 -15   3   0   51.75    5.92
 -15   3   0   49.35    5.01
 -15  -3   0   54.55    5.58
  15   3   0   42.86    5.07
  15   3   0   53.35    6.35
  15  -3   0   45.95    6.97
 -15  -3  -1  222.13    5.18
 -15   3   1  240.23    7.00
 -15  -3   1  235.84    8.68
 -15   3   1  248.01    6.89
 -15   3  -1  275.64    8.59
  15   3  -1  216.12    6.57
  15   3  -1  293.29   10.04
  15   3   1  222.04    7.77
 -15   3  -1  226.42    8.38
  15   3   1  239.61    6.59
  15  -3  -1  229.51    7.12
  15  -3   1  227.40    8.27
  15   3  -1  244.73    7.46
  15  -3   2   86.66    7.94
 -15   3  -2   88.17    8.41
  15  -3  -2   92.13    6.57
 -15   3   2   85.25    6.06
  15   3  -2   94.19    8.40
 -15   3  -2   86.15   10.81
  15   3   2   73.78    4.69
 -15  -3   2   91.18    5.79
  15   3  -2   96.80    9.11
  15   3   2   79.83    3.91
 -15   3   2   93.79    4.43
  15   3  -2   84.82   12.10
  15  -3   3   64.82    6.07
 -15   3   3   88.89    6.75
  15   3   3   73.16    4.04
 -15  -3   3   82.60    8.66
 -15   3  -3   87.33    6.53
  15   3  -3   81.40    6.61
  15   3   3   77.67    5.39
  15  -3  -3   76.79    6.39
 -15   3   3   82.69    4.47
  15   3   3   76.52    6.59
  15  -3   4    9.71    8.90
 -15   3   4   28.98    5.16
  15  -3  -4   18.67    6.47
  15   3  -4   15.56    9.03
 -15  -3   4   29.31    9.07
  15   3   4   18.31    6.82
 -15   3  -4   34.25    8.58
  15   3   4   22.48    5.75
 -15   3   4   20.19    4.65
  15   3   4   21.87    5.68
  15  -3   5   25.39    9.88
 -15   3   5   11.72    5.64
  15  -3  -5   -0.05    6.54
 -15  -3   5   12.92    9.96
  15   3  -5   25.07    9.72
  15   3   5   13.92    4.37
 -15   3   5    4.56    4.98
  15   3   5    8.14    4.54
 -15   3  -5    4.85    8.63
  15   3   5    5.81    7.20
  15   4   0    3.77    5.38
 -15   4   0    2.89    5.70
 -15   4   0    4.65    6.49
  15   4   0    0.61    6.78
  15  -4   0    3.00    6.52
 -15  -4   0   -5.38    4.95
  15   4   0   -1.08    4.04
 -15   4   1   22.09    4.23
 -15   4   1   16.30    4.25
  15   4   1   17.28    5.46
 -15   4  -1   15.25    6.17
 -15   4  -1   21.32    5.24
  15  -4  -1   19.83    5.98
  15   4  -1   14.16    7.52
  15   4   1   17.89    4.55
 -15  -4   1   22.22    7.18
  15   4  -1   32.36    8.27
  15  -4   1   28.78    7.09
  15   4   1   22.38    5.04
  15   4  -1   20.52    6.87
  15  -4  -2   -0.20    5.84
  15   4  -2    3.23    8.43
 -15   4   2   -6.73    6.13
 -15   4  -2    1.28    8.97
  15   4  -2    2.73   12.43
  15   4  -2    2.33    5.89
 -15   4  -2   -5.89    8.53
  15   4   2    2.95    4.36
 -15  -4   2    4.49    7.42
  15   4   2    5.27    5.32
  15   4   2   13.08    4.82
  15  -4   2   -6.16    7.80
 -15   4   2   -0.97    3.97
 -15   4   3  205.58    7.87
  15   4  -3  184.22    9.62
 -15   4  -3  169.33    7.59
  15   4   3  174.18    7.23
  15  -4  -3  169.86    6.98
 -15  -4   3  183.98    9.06
  15   4   3  160.38    4.39
 -15   4   3  163.00    5.13
  15   4   3  163.53    6.00
  15  -4   3  169.64    8.94
  15  -4   4   20.93    8.95
  15   4   4   -1.29    5.74
 -15   4   4    3.98    5.26
  15  -4  -4   -0.65    7.04
  15   4  -4    3.17    6.77
 -15   4  -4    6.04    8.99
  15   4   4   11.41    7.07
 -15  -4   4    1.53    9.13
 -15   4   4   10.93    6.50
  15   4   4    5.03    5.67
  15  -4   5  122.07   10.65
 -15   4   5  148.13    9.11
  15   4  -5  124.05   10.84
  15   4   5  106.25    5.00
  15  -4  -5  121.92    8.02
  15   4   5  132.20    8.57
 -15   4   5  122.79    7.74
  15   4   5  117.66    5.08
 -15   4  -5  122.08    9.49
 -15  -4   5  120.59   10.52
 -15   5   0   47.47    5.87
 -15   5   0   48.99    4.92
  15   5   0   47.53    6.10
  15  -5   0   37.10    6.50
  15   5   0   48.92    6.99
  15   5   0   45.32    5.76
 -15   5   1   -3.83    6.12
 -15   5  -1   -2.52    5.93
  15  -5  -1   11.48    5.99
 -15   5  -1   -2.99    5.27
  15  -5   1   -0.40    6.72
  15   5  -1    0.03    7.45
  15   5   1  -11.35    4.55
  15   5  -1   -3.60    6.17
  15   5  -1    0.64    6.05
  15   5   1   -6.20    5.21
  15   5   1    7.62    5.75
 -15   5   1   -5.23    5.98
 -15   5   2   73.84    6.98
 -15   5  -2   68.75    7.04
 -15   5  -2   63.95    9.05
  15   5  -2   41.86    6.17
  15   5  -2   59.32   10.83
  15   5  -2   61.81   11.35
 -15  -5   2   47.01    5.43
  15   5   2   55.27    7.01
  15   5   2   64.86    5.93
  15  -5   2   53.86    5.75
  15   5   2   62.94    5.35
 -15   5   2   58.05    6.09
  15  -5  -2   52.99    4.65
 -15   5   3   20.46    6.98
 -15   5  -3    3.66   19.47
  15   5  -3    5.25    6.56
  15   5   3   -4.76    7.22
 -15   5  -3    2.92   20.07
 -15   5  -3    9.97    7.01
  15  -5  -3   -0.73    5.01
 -15  -5   3    5.71    5.61
  15   5   3   10.86    5.84
  15  -5   3    2.24    8.34
 -15   5   3   12.84    4.54
  15   5   3    0.96    5.55
 -15   5   4   17.14    7.86
  15  -5  -4   16.00    5.14
 -15  -5   4    9.91    8.78
  15   5  -4    2.33   10.30
  15   5   4   12.44    7.83
 -15   5  -4   32.19   10.24
 -15   5   4    7.32    4.80
  15   5   4   13.01    6.32
  15   5   4   18.43    6.16
  15  -5   4    8.23    9.20
 -15   5   5    2.00    6.46
 -15  -5   5    2.90    9.79
 -15   5   5   -3.45    5.30
 -15   5  -5    3.78    9.88
  15  -5   5   -2.89   10.19
 -15   6   0    1.01    4.42
 -15   6   0    7.43    6.89
  15  -6   0    9.63    7.03
  15   6   0    3.35    5.00
  15   6   0    3.17    6.46
  15   6   0   -2.04    5.79
  15  -6  -1    9.63    6.46
 -15   6   1   11.86    6.61
 -15   6  -1   10.04    6.22
  15   6   1   19.38    6.74
  15   6  -1   15.69    7.29
 -15   6  -1   14.53    8.31
  15   6  -1    0.54    7.73
  15   6   1    7.24    6.25
  15  -6   1    4.77    7.49
  15   6  -1    8.12    7.67
  15   6   1   10.05    5.61
 -15   6   1   11.12    6.50
 -15   6   2   15.55    7.28
 -15   6  -2    9.80    6.49
  15   6   2    6.71    6.36
 -15   6  -2    0.55    9.19
  15   6  -2   12.37    8.68
  15  -6   2    8.99    5.60
  15   6   2   11.38    7.47
  15   6  -2   14.92   10.08
  15  -6  -2    7.26    4.72
  15   6   2    2.87    5.91
 -15   6   2    6.61    4.63
  15   6  -2   13.49   10.83
 -15   6   3   57.95    5.81
  15   6   3   73.18    6.76
 -15   6  -3   70.60   10.76
  15   6  -3   77.32    7.20
 -15   6  -3   64.87   15.99
  15  -6  -3   66.64    7.26
 -15   6  -3   89.94   10.94
 -15  -6   3   58.61    8.03
  15   6   3   73.51    6.17
  15  -6   3   72.31    8.56
 -15   6   3   71.95    6.82
  15   6   3   83.03    6.27
 -15   6   4    8.95    6.06
  15   6   4    9.19    4.70
  15   6  -4   -0.02   11.10
 -15   6  -4    9.88   11.20
  15  -6   4   11.63    9.18
 -15  -6   4    4.27    5.96
  15   6   4   11.42    8.78
 -15   6   4    6.82    5.12
  15   6   4   -4.64    6.65
  15  -6  -4   -2.72    7.80
  15  -7   0   19.92    7.07
 -15   7   0   15.44    5.43
  15   7   0   21.34    5.44
  15   7   0   19.82    6.57
  15   7   0   24.80    7.42
 -15   7  -1   38.51    6.68
 -15   7  -1   46.48    9.15
  15  -7   1   29.40    5.28
  15   7  -1   58.45    8.99
  15   7  -1   42.74    8.74
  15   7   1   43.50    8.13
  15   7   1   33.67    5.18
  15   7  -1   46.15    8.09
  15  -7  -1   40.67    7.27
  15   7   1   48.36    6.65
 -15   7   1   43.85    5.48
 -15   7   2    3.49    5.32
 -15   7  -2    7.61    6.82
  15  -7   2    7.46    7.78
  15   7  -2   15.11    9.43
 -15   7  -2   27.02   10.46
  15   7   2    6.33    6.14
  15  -7  -2   16.58    4.96
  15   7   2    8.97    6.97
  15   7  -2    8.72    9.62
  15   7  -2   16.10   13.22
  15   7   2   10.64    4.53
 -15   7   2    7.00    4.96
 -15   7   3    3.65    8.02
 -15   7  -3    5.53    9.63
  15  -7  -3  -10.78    7.85
  15   7  -3    3.76    7.55
  15   7   3    8.10    6.70
 -15   7  -3   -3.23   11.85
 -15   7  -3    7.34   15.00
  15   7   3    6.96    7.31
  15  -7   3   13.00    8.37
 -15   7   3   -1.54    5.29
  15   7   3   -3.91    6.83
  16   0   0  159.29    8.78
  16   0   0  130.93    6.07
 -16   0   0  140.07    6.67
 -16   0   0  160.04    8.50
  16   0  -1    0.91    4.92
  16   0   1   -0.37    6.86
  16   0   1    2.76    7.59
 -16   0   1    3.30    7.13
 -16   0   1    4.61    7.14
 -16   0  -1    1.19    7.57
 -16   0  -1    0.36    7.10
  16   0  -1    2.95    7.04
  16   0  -2  109.98    7.72
 -16   0   2  119.87    7.94
 -16   0   2  129.19    7.78
  16   0   2  121.59    7.47
 -16   0  -2  121.18    7.72
  16   0   2  135.84    7.63
 -16   0  -2  128.12    5.76
  16   0  -2  135.31    7.66
  16   0  -3    3.89    6.90
 -16   0   3    3.64    6.68
 -16   0   3   -1.88    4.88
  16   0   3    1.28    8.71
  16   0   3   -6.16    4.81
 -16   0  -3   -1.69    4.77
  16   0  -3   -3.92    5.70
  16   0  -4   41.45    5.64
 -16   0   4   47.63    7.16
 -16   0   4   47.11    7.67
  16   0   4   39.76    9.48
  16   0   4   58.15    7.52
  16   0  -4   50.46    6.09
 -16   0  -4   54.29    7.31
 -16   0   5    2.39    8.46
  16   0   5   16.03    8.09
  16   0   5    1.63   12.24
 -16   0  -5    3.80    7.67
 -16   0   5    3.00    8.56
 -16   0   6   10.46   10.61
  16   0   6   15.61    6.74
 -16   0   6    9.64   10.93
 -16   0   6    4.73    8.06
 -16   0  -6   11.74    6.09
  16  -1   0   -0.52    5.32
  16  -1   0   -6.88    6.67
  16   1   0    3.70    6.84
 -16   1   0    1.40    4.87
  16   1   0    0.78    5.45
 -16   1   0   -0.30    7.25
 -16  -1   0   -3.44    7.48
 -16  -1   0    3.84    4.81
  16  -1  -1   27.94    4.88
 -16   1   1   47.99    7.36
  16   1  -1   45.73    7.96
  16  -1   1   40.97    7.15
  16  -1   1   44.55    5.88
  16   1  -1   43.70    5.55
 -16   1  -1   44.14    5.82
 -16   1   1   44.27    6.84
  16   1   1   50.57    7.08
 -16  -1  -1   43.72    7.94
 -16   1  -1   42.77    8.29
 -16  -1   1   40.54    5.82
  16   1   1   55.43    5.08
 -16  -1   1   42.06    7.56
 -16  -1  -1   46.16    4.84
  16  -1  -1   52.73    7.35
  16  -1  -2    2.12    6.47
 -16  -1   2    0.16    7.85
 -16   1   2    3.17    6.57
  16  -1   2    3.73    7.01
  16   1   2   -2.47    6.43
  16   1  -2    3.30    7.84
 -16   1   2   -0.43    4.50
  16  -1   2    4.52    7.47
 -16  -1   2    5.44    5.47
  16  -1  -2    3.03    6.25
  16   1   2    5.45    6.44
 -16   1  -2   -2.33    7.45
 -16   1  -2    7.43    7.45
  16   1  -2   -1.62    6.99
 -16  -1  -2    1.04    6.19
 -16   1   3  393.89    9.06
  16  -1  -3  376.27    8.00
  16  -1   3  355.39   13.60
  16   1  -3  377.06    9.14
  16   1   3  396.83    6.50
  16   1   3  350.58    8.82
 -16   1   3  379.75    6.67
 -16  -1   3  405.89    7.78
 -16  -1   3  377.36   13.25
  16  -1   3  367.39    7.27
 -16   1  -3  376.96    7.42
  16   1  -3  396.68   11.32
 -16  -1  -3  390.80    7.88
  16  -1  -3  395.44    9.04
 -16  -1   4    1.22    8.34
  16   1  -4    6.07    5.33
  16  -1  -4    1.32    6.10
 -16   1   4   -8.40    7.27
 -16  -1   4    2.02    9.90
  16  -1   4    1.90    5.88
  16   1   4    3.56    8.25
  16   1   4   -2.55    6.48
 -16   1  -4   -2.79    7.78
  16   1  -4   -0.01    9.36
 -16   1   4    4.47    6.47
 -16  -1  -4    6.74    6.43
  16   1  -5  396.45    9.76
 -16  -1   5  357.43   15.79
 -16   1   5  433.58   10.12
 -16  -1   5  407.50    8.97
  16  -1   5  410.13   10.47
  16   1   5  342.29   11.15
  16  -1  -5  429.55   11.36
 -16   1   5  403.58    9.98
 -16  -1   5  437.67   17.95
 -16   1  -5  423.19   10.04
  16   1   5  434.12    7.53
 -16  -1  -5  414.57    8.79
  16   1   6   12.00    8.19
  16   1   6    2.29    9.96
 -16   1   6    7.46    7.17
 -16  -1   6    6.90   10.98
  16  -1   6   -0.49    7.05
  16   1   6    0.82    8.98
 -16  -1   6    1.04   19.48
 -16  -1   6   -1.96   17.12
 -16   1   6    3.11    8.33
 -16   1  -6    4.19    6.24
 -16   1   6    9.12    8.99
 -16  -2   0   57.56    5.78
  16   2   0   75.56    7.48
 -16   2   0   67.39    6.84
 -16   2   0   65.07    5.32
  16   2   0   50.39    5.32
 -16  -2   0   66.36    6.15
  16  -2   0   55.62    7.47
  16  -2   1  212.98    8.87
 -16   2   1  233.31    6.13
 -16   2   1  231.67    7.16
  16   2  -1  253.87   10.25
 -16   2  -1  220.62    8.82
 -16   2  -1  219.96    8.73
  16   2   1  214.76    7.75
  16   2   1  235.69    7.42
 -16  -2   1  196.56    6.71
  16   2  -1  198.09    8.61
 -16  -2  -1  217.88    8.09
 -16  -2   1  222.40    7.84
 -16  -2  -1  205.77    5.48
  16  -2  -1  191.96    5.92
 -16   2   2   66.05    6.72
 -16  -2   2   64.91    8.13
  16  -2   2   70.16    8.09
 -16   2   2   65.65    6.15
  16   2  -2   62.02    8.27
 -16   2  -2   68.86   10.61
  16   2   2   64.24    4.37
  16  -2  -2   57.54    5.01
 -16   2  -2   66.51    8.14
  16   2  -2   60.53    9.51
  16   2   2   65.94    6.62
 -16  -2   2   62.23    6.82
 -16  -2  -2   61.84    4.28
 -16   2   3   38.92    4.71
  16   2  -3   52.06    8.41
  16   2  -3   54.91   13.90
  16  -2   3   41.20    7.87
  16   2   3   45.04    6.62
  16   2   3   45.01    5.95
 -16   2  -3   47.99    8.10
 -16  -2   3   54.60    6.17
  16  -2  -3   43.50    6.33
 -16   2   3   60.62    6.21
 -16  -2   3   49.37   15.08
 -16  -2  -3   50.16    5.84
 -16  -2  -4   25.74    4.44
 -16  -2   4   29.90    6.62
 -16   2   4   26.71    7.18
  16  -2  -4   26.54    6.43
  16  -2   4   28.84    8.65
  16   2  -4   10.95    6.36
  16   2   4   23.66    6.65
  16   2   4   32.66    4.50
 -16   2  -4   34.26    5.76
 -16   2   4   38.04    6.53
  16   2   5    9.74    6.87
  16   2  -5   14.70    8.97
  16  -2  -5    8.19    6.65
  16  -2   5   -0.52    9.70
  16   2   5   -3.40    6.85
 -16  -2   5    4.16    9.88
 -16   2   5   -7.69    5.93
  16   2   5    4.87    6.90
 -16   2   5   11.28    7.23
 -16   2  -5    6.98    5.83
  16   2  -6   -2.37    9.35
  16   2   6   -1.43    7.99
  16   2   6    6.14    7.78
 -16   2   6    9.18    6.89
  16  -2   6   -4.79   11.07
 -16  -2   6   -9.62   11.38
  16   2   6    9.41    8.58
 -16   2   6    6.27    8.54
 -16   2  -6   -4.63    8.93
  16  -2  -6   11.21    7.91
 -16   3   0   -0.88    5.89
 -16   3   0   -5.04    4.77
  16   3   0   -0.49    4.92
 -16  -3   0   -0.05    5.20
  16   3   0    1.06    6.49
  16  -3   0    2.54    6.89
 -16  -3   0   -0.64    5.41
 -16   3   1   10.75    4.41
 -16   3   1   16.55    5.59
 -16   3  -1   10.24    6.71
 -16   3  -1    8.86    5.46
  16   3  -1   12.08    7.59
  16   3  -1   14.01    9.71
  16   3   1    9.77    4.69
  16  -3  -1   16.13    6.17
 -16  -3   1   15.33    5.46
  16   3   1   11.94    3.99
  16  -3   1   14.39    7.56
 -16  -3  -1    6.26    5.43
  16  -3   2   15.28    7.71
 -16   3   2    9.08    5.72
  16  -3  -2    1.02    4.31
  16   3  -2    8.01    8.01
 -16   3  -2    2.01    8.31
 -16   3  -2    9.53    8.18
 -16  -3   2    8.89    5.40
  16   3   2    6.20    5.23
  16   3   2    0.56    6.38
 -16   3   2    2.70    5.79
  16   3  -2    2.43    8.37
  16   3  -2    3.01    9.72
  16  -3   3   87.70    6.28
  16   3   3   82.34    4.34
 -16   3   3  114.20    6.93
  16   3  -3   92.29    9.66
 -16  -3   3   99.65    8.92
  16   3   3   79.77    6.85
 -16   3  -3   95.17    9.01
  16   3   3   77.19    4.07
  16  -3  -3   93.14    5.03
 -16   3   3   96.32    6.21
  16  -3   4   11.77    8.74
 -16   3   4    7.25    7.34
  16   3  -4   16.79    9.26
  16  -3  -4    3.77    4.64
 -16  -3   4    5.28    8.92
  16   3   4    2.92    5.78
  16   3   4    2.93    6.65
 -16   3  -4    0.08    8.66
  16   3   4   -1.12    5.81
 -16   3   4    4.02    6.43
  16   3  -5  100.06   10.05
  16  -3   5  109.48    7.42
 -16   3   5  111.85    8.72
  16  -3  -5  101.45    7.42
 -16  -3   5  106.66   10.32
  16   3   5   89.99    4.98
  16   3   5   90.82    7.71
  16   3   5  108.92    7.03
 -16   3   5   97.65    7.72
 -16   3  -5   86.87    6.67
 -16   4   0    2.62    5.71
 -16   4   0    6.12    4.75
  16   4   0    5.05    6.96
  16  -4   0   -1.79    4.85
 -16  -4   0   12.40    4.97
  16   4   0    5.11    5.87
  16   4   0    1.03    5.62
 -16   4   1  464.53    6.85
 -16   4   1  478.73    9.11
 -16   4  -1  456.12    9.68
  16  -4  -1  444.22    8.07
  16   4   1  481.08    8.40
  16   4   1  446.00    8.59
  16   4  -1  557.21   12.45
 -16   4  -1  458.66    9.47
  16   4  -1  506.74   10.75
  16  -4   1  410.58    7.41
  16   4   1  457.07    8.02
 -16  -4   1  457.08    9.39
  16   4  -1  477.27    9.56
  16  -4  -2    2.78    6.22
 -16   4   2   15.11    4.46
  16   4  -2    1.60   12.31
 -16   4  -2    2.68    9.16
 -16   4  -2   -2.59    8.40
  16   4   2    0.91    3.87
  16   4   2   -2.40    6.67
  16   4  -2   11.39    5.78
 -16  -4   2   -2.13    5.42
  16   4   2    4.51    3.68
  16   4  -2    2.89    8.78
  16  -4   2    5.89    7.57
 -16   4   2   -6.37    5.78
 -16   4   3  103.29    7.44
 -16  -4   3  106.24    6.33
 -16   4  -3   96.40    9.41
  16   4   3   87.54    5.16
  16   4   3   95.55    5.99
  16  -4  -3   86.60    6.89
  16   4   3   98.69    5.71
  16   4  -3   92.49    6.92
 -16   4   3   92.89    6.40
  16  -4   3   98.65    8.65
  16  -4   4   -4.71    9.30
 -16   4   4    5.06    5.50
  16  -4  -4    4.41    6.99
  16   4  -4    7.86    9.91
  16   4   4    6.08    7.33
  16   4   4    8.40    5.85
 -16  -4   4   -0.12    9.36
 -16   4   4    3.33    4.49
 -16   4  -4    7.83    9.16
  16   4   4    7.26    5.97
  16  -4   5   -1.02    7.41
  16  -4  -5    7.37    7.36
 -16   4   5    4.85    6.38
  16   4  -5   17.07   10.56
  16   4   5   19.33    6.44
 -16  -4   5    0.52   10.23
  16   4   5   10.69    5.80
  16   4   5    3.98    6.59
 -16   4   5   12.61    5.37
 -16   4  -5   12.49    9.33
  16   5   0    4.19    5.99
 -16   5   0    9.68    5.85
 -16   5   0    3.03    4.73
  16  -5   0    5.79    6.53
  16   5   0    2.33    6.90
  16   5   0    2.36    5.56
 -16   5   1   12.69    6.15
 -16   5   1    4.01    4.43
 -16   5  -1   16.46    6.12
  16  -5  -1   -2.41    6.25
 -16   5  -1    4.59    7.61
  16   5  -1    3.20    5.31
  16  -5   1    3.15    7.15
  16   5  -1    2.96    6.42
 -16  -5   1   -1.26    7.17
  16   5  -1    1.97    6.66
  16   5   1    7.52    5.34
  16   5   1    3.69    3.97
  16   5   1   -2.92    4.54
 -16   5   2   -7.66    6.76
 -16   5  -2    1.51    8.73
  16   5  -2    1.68    5.98
  16   5  -2    2.29    8.84
 -16   5  -2   15.54    6.50
  16   5  -2    0.84   12.65
  16   5   2    6.95    4.81
  16   5   2    3.10    5.88
 -16  -5   2   18.26    7.65
  16  -5   2    3.10    7.89
  16   5   2    3.81    5.42
 -16   5   2    7.16    6.35
  16  -5  -2   -0.47    4.48
  16   5  -3    5.31    6.63
 -16  -5   3    4.26    8.17
 -16   5   3   -2.93    7.55
 -16   5  -3   24.27    9.51
  16   5   3    1.67    5.12
  16   5   3    1.54    6.08
  16  -5  -3    5.17    5.06
  16   5   3    2.22    3.86
  16  -5   3    2.35    5.84
 -16   5   3    2.18    4.61
 -16   5   4   11.69    8.36
  16  -5  -4    4.84    5.30
  16   5  -4    4.67   10.33
  16   5   4   11.93    7.95
 -16  -5   4    2.74    6.51
 -16   5  -4    0.67    7.15
  16   5   4    7.01    6.37
 -16   5   4    0.84    4.77
  16   5   4    0.50    6.09
  16  -5   4    1.08    9.28
 -16   6   0    4.70    4.47
 -16   6   0   -1.24    4.94
  16  -6   0    7.27    6.69
  16   6   0    0.43    5.15
  16   6   0    2.38    4.77
  16   6   0    8.38    5.83
 -16   6   1  270.77    6.05
 -16   6   1  265.99    8.53
  16  -6  -1  244.88    7.60
 -16   6  -1  273.38    8.18
 -16   6  -1  291.62    9.32
  16   6   1  290.37    8.17
  16   6  -1  233.29    7.03
  16  -6   1  257.06    8.38
  16   6   1  275.58    6.74
  16   6  -1  312.41    9.76
  16   6   1  301.23    7.62
  16   6  -1  330.61   10.71
 -16   6   2    5.14    5.25
 -16   6  -2   -1.23    7.18
  16   6  -2    7.04   12.58
  16   6  -2   31.59    8.84
  16   6   2   -1.14    6.57
 -16   6  -2   15.86    9.62
  16  -6   2    8.54    7.85
  16   6  -2    3.49   12.20
  16   6   2    8.92    7.65
  16   6   2    0.63    5.99
  16  -6  -2    3.16    4.80
 -16   6   2    8.61    6.62
 -16   6   3   48.69    5.80
  16   6   3   61.78    6.79
 -16   6  -3   59.67   13.42
  16   6  -3   55.37    7.13
 -16   6  -3   62.26    8.02
  16  -6  -3   64.36    7.32
 -16   6  -3   56.17   17.99
  16   6   3   69.26    6.19
 -16  -6   3   83.35    8.35
  16  -6   3   61.30    6.45
  16   6   3   51.31    6.39
 -16   6   3   55.76    7.01
  16  -6  -4   -3.68    7.99
 -16   6   4    4.39    6.00
  16   6   4    2.49    4.93
  16   6  -4    9.35    7.78
 -16  -6   4    0.58    9.17
 -16   6  -4   -4.34   11.29
  16   6   4    6.22    9.11
  16  -6   4   -4.05    6.68
 -16   6   4   -0.62    5.26
  16   6   4   -5.58    6.80
 -16   7   0    3.72    4.76
  16  -7   0  -13.26    7.53
 -16   7   0   15.93    7.89
  16   7   0    5.11    7.98
  16   7   0   -1.85    6.56
  16   7   0    0.09    7.75
 -16   7   1   15.33    7.50
 -16   7   1    1.88    5.16
 -16   7  -1    4.24    6.62
  16   7  -1   -5.59    9.17
 -16   7  -1   -1.99    6.34
  16  -7   1    7.81    5.59
  16   7  -1   10.26    9.18
  16   7   1    7.69    5.63
  16   7   1    5.82    7.32
  16   7  -1    1.46    6.85
  16   7   1    9.91    6.66
  16  -7  -1    0.52    7.21
 -16   7   2   11.10    7.74
 -16   7  -2    7.18    6.97
  16   7   2    8.46    6.26
 -16   7  -2    1.01   10.44
  16  -7   2   -0.35    8.07
  16   7  -2   -2.20    6.71
  16   7   2   -1.35    7.40
  16   7  -2    0.02   10.53
  16  -7  -2   -3.91    5.11
  16   7  -2    2.27   13.54
  16   7   2   13.71    6.75
 -16   7   2   -3.44    7.07
  17   0   0   -3.44    7.65
  17   0   0   -1.34    7.03
 -17   0   0   -0.73    7.09
 -17   0   0   -4.45    5.52
  17   0   1    8.37    7.39
  17   0  -1    1.75    6.89
 -17   0  -1    1.83    7.88
 -17   0   1   -0.70    5.22
  17   0   1    5.95    6.72
 -17   0   1   -1.99    7.23
 -17   0  -1   -1.33    5.08
  17   0  -1   -1.47    7.46
  17   0  -2    5.07    7.11
  17   0   2    3.50    7.02
 -17   0   2    8.82    7.20
  17   0   2   10.98    7.07
  17   0  -2   10.65    6.85
 -17   0  -2    3.51    7.07
 -17   0  -2   11.30    4.96
 -17   0   2    0.95    7.13
  17   0  -3    7.73    5.09
 -17   0   3    3.08    7.00
 -17   0   3   -4.19    7.18
  17   0   3    3.03    7.07
  17   0   3    9.85    6.96
 -17   0  -3    7.03    7.01
  17   0  -3    1.42    6.02
  17   0  -4   12.60    7.45
 -17   0   4    9.27    8.71
 -17   0   4    4.57    5.48
  17   0   4    5.77    9.87
  17   0   4   10.27    5.36
 -17   0  -4   11.31    5.21
  17   0  -4    8.36    7.53
 -17   0   5    2.76    9.25
 -17   0   5   11.76    8.64
  17   0   5    5.08   13.96
  17   0  -5   -1.19    7.90
  17   0   5    9.10    5.66
 -17   0  -5    1.91    7.60
 -17   0   6    1.53   10.37
 -17   0   6    5.27   10.32
  17   0   6   -2.99    6.93
 -17   0   6    3.28   11.53
 -17   0  -6   -5.03    8.74
  17  -1   0   -3.37    5.35
  17  -1   0   -0.01    6.76
 -17   1   0   -0.98    7.20
  17   1   0   -3.09    6.87
  17   1   0    5.35    7.83
 -17   1   0    2.70    5.19
 -17  -1   0    5.16    7.69
 -17  -1   0    1.99    4.68
  17  -1  -1 1022.01   11.78
  17   1  -1 1152.65   15.35
  17  -1   1 1065.40   14.11
  17  -1   1 1028.36   11.30
 -17   1   1 1050.62   13.03
 -17   1   1 1046.20   12.11
  17   1   1  974.33   12.20
 -17   1  -1 1091.50   14.62
 -17  -1   1 1062.66   12.88
  17   1   1 1090.05   11.46
 -17   1  -1 1072.63   12.66
 -17  -1  -1 1021.57   12.37
 -17  -1   1 1109.70   14.18
  17   1  -1 1097.73   11.34
 -17  -1  -1 1049.42   11.78
  17  -1  -1  883.58   11.09
  17  -1  -2   -1.87    6.53
  17  -1   2    1.02    8.51
 -17   1   2   11.29    6.76
  17   1  -2   -0.90    5.66
  17  -1   2    8.85    7.34
 -17   1   2    4.64    4.52
 -17  -1   2   -0.74    5.41
  17   1   2    0.81    6.70
  17  -1  -2    2.72    6.42
  17   1   2    1.54    6.47
 -17  -1   2    1.23    9.21
 -17   1  -2   -2.72    7.51
 -17   1  -2    3.84    5.35
  17   1  -2   -4.14    6.98
 -17  -1  -2   -0.61    4.51
  17  -1  -3  321.35    6.54
 -17   1   3  338.33    8.80
  17  -1   3  308.82   12.62
  17   1  -3  273.02    9.07
 -17   1   3  323.43    8.03
  17  -1   3  312.70    8.70
 -17  -1   3  339.94    9.28
  17   1   3  301.08    9.68
 -17  -1   3  320.37   12.35
  17   1   3  332.86    7.88
 -17   1  -3  276.36    6.91
 -17  -1  -3  321.22    6.32
  17   1  -3  326.99    9.84
  17  -1  -3  308.55    8.58
  17   1  -4   10.36    5.51
 -17  -1   4    8.04    8.50
  17  -1  -4   -1.94    6.22
 -17   1   4   -0.94    5.17
  17  -1   4  -11.54    5.60
 -17  -1   4   -1.59   10.47
  17   1   4    6.07    8.46
  17   1   4    0.84    4.94
  17   1  -4    3.15    8.37
 -17   1  -4   10.44    5.59
 -17  -1  -4   -6.78    4.84
 -17   1   4    4.12    6.74
  17   1  -5  -10.80    8.15
 -17  -1   5    7.67    9.35
 -17   1   5   10.04    8.80
 -17  -1   5   -2.08   12.86
  17  -1   5   -1.10    9.01
  17   1   5    1.48    7.54
  17   1   5   12.80    7.77
  17  -1  -5   -4.19    6.75
 -17  -1   5    0.00   13.18
 -17   1  -5   -0.87    5.79
 -17   1   5    3.21    7.40
 -17  -1  -5    0.95    7.54
 -17   1   6    4.55    6.96
  17  -1   6   -4.56    7.36
 -17  -1   6    2.09    7.90
  17   1   6    5.58   10.47
  17   1   6    4.19    6.47
 -17   1   6   -0.95   10.36
 -17   1  -6    8.13    9.06
 -17   1   6    5.87    9.41
 -17   2   0    4.20    4.84
 -17   2   0    2.91    7.06
  17   2   0   -1.62    6.99
  17   2   0   -2.18    5.36
 -17  -2   0   -1.38    7.52
 -17  -2   0   -1.57    6.03
  17  -2   0    4.18    5.45
  17  -2   1   32.58    7.92
 -17   2   1   45.54    7.01
 -17   2   1   39.12    6.36
  17   2  -1   43.04    8.49
  17   2  -1   32.61    5.75
 -17   2  -1   41.86    7.60
 -17   2  -1   56.69    7.78
  17   2   1   37.83    5.06
 -17  -2   1   33.75    5.79
  17   2   1   44.74    6.84
 -17  -2  -1   42.28    5.45
  17  -2  -1   42.28    7.18
 -17  -2   1   42.67    6.57
 -17  -2  -1   39.87    6.20
  17   2   2    4.41    6.64
 -17   2   2    3.40    6.55
  17  -2   2    8.03    7.79
 -17   2   2   10.16    5.94
  17   2  -2    4.94    7.99
  17  -2  -2    5.47    6.38
 -17  -2   2    4.62    5.65
 -17   2  -2    5.07   10.20
 -17   2  -2    3.76    8.02
  17   2   2    0.76    5.90
 -17  -2   2   -1.16    7.86
  17   2  -2    7.53    9.32
 -17  -2  -2    7.10    5.58
  17   2  -3   55.67    6.33
 -17   2   3   54.74    5.09
  17  -2   3   63.82    8.05
  17   2  -3   66.93   10.52
 -17  -2   3   59.04    8.35
  17   2   3   64.12    6.81
 -17   2  -3   64.53    6.09
 -17  -2   3   63.12   11.33
  17  -2  -3   59.33    5.03
 -17   2   3   62.73    6.53
 -17  -2  -3   63.71    6.20
  17   2   3   64.20    6.11
  17   2  -4    9.90    6.33
 -17   2   4    4.04    5.10
  17  -2   4    4.96    8.62
  17  -2  -4    9.26    6.58
  17   2   4    9.84    6.32
 -17  -2   4   14.40    9.07
 -17   2  -4    9.21    5.86
 -17   2   4    6.69    6.57
  17   2   4    0.61    6.70
 -17  -2  -4    1.94    6.33
  17   2  -5   28.01    9.41
  17   2   5   26.88    5.07
  17   2   5   29.34    7.48
 -17   2   5   40.97    8.64
  17  -2   5   38.12    6.92
  17  -2  -5   26.07    7.03
 -17  -2   5   33.97    7.03
  17   2   5   30.74    5.07
 -17   2   5   32.82    7.58
 -17   2  -5   48.28    8.74
 -17   3   0    0.52    6.18
 -17   3   0    9.61    4.86
 -17  -3   0    0.61    7.48
  17   3   0    3.58    4.99
  17   3   0    4.88    7.00
  17  -3   0   -1.19    7.13
 -17  -3   0    2.09    4.10
 -17  -3   1  342.29    8.62
 -17   3   1  346.97    8.01
 -17   3   1  302.90    6.37
 -17   3  -1  346.83    9.44
 -17   3  -1  323.16    8.94
  17   3  -1  340.13    7.43
  17   3  -1  388.91   10.91
  17   3   1  322.16    8.50
  17  -3  -1  311.88    7.82
 -17  -3   1  325.75    9.20
  17   3   1  368.74    7.81
  17  -3   1  316.44    9.05
 -17  -3  -1  328.63    7.36
 -17   3   2    3.86    4.41
 -17  -3  -2    5.06    5.51
  17  -3   2    0.74    7.93
 -17   3   2    5.70    4.32
  17  -3  -2    2.90    4.60
  17   3  -2    5.13    7.43
  17   3  -2   13.11    8.16
 -17   3  -2    2.72    8.63
 -17   3  -2   -1.14    5.74
  17   3   2    5.11    6.59
  17   3   2    2.60    5.48
 -17  -3   2   -4.68    5.75
  17   3  -2    2.20    9.80
  17  -3   3   71.59    8.31
 -17   3   3   54.15    6.78
  17   3  -3   81.86    9.19
 -17  -3   3   57.21    6.14
  17   3   3   53.49    6.71
 -17   3  -3   42.40    6.41
  17   3   3   52.62    4.14
  17  -3  -3   52.04    5.03
 -17   3   3   64.62    6.42
  17   3   4   13.85    5.98
  17  -3   4    5.90    6.12
 -17   3   4    4.59    7.46
  17   3  -4   14.53    6.68
  17  -3  -4   11.48    6.77
  17   3   4   10.58    6.86
  17   3   4   -0.32    5.98
 -17   3  -4   -3.85    8.77
 -17   3   4   10.87    6.45
 -17  -3   4    6.15    9.43
  17   3  -5  -10.01   10.03
  17  -3   5   -5.16    9.95
 -17   3   5    5.89    6.30
  17   3   5    5.89    6.82
 -17  -3   5    5.46   10.33
  17   3   5    0.54    7.42
  17   3   5    1.24    4.78
  17  -3  -5    6.19    7.16
 -17   3  -5   -4.27    9.04
 -17   3   5    5.15    7.50
  17   4   0   13.78    7.11
 -17   4   0   -0.78    6.02
 -17   4   0    4.65    4.95
  17  -4   0   -1.66    6.93
 -17  -4   0   -1.43    7.61
  17   4   0    0.64    5.61
  17   4   0   -0.69    6.25
 -17   4   1   54.83    4.83
 -17   4   1   61.62    6.18
 -17   4  -1   68.85    7.05
 -17   4  -1   50.32    5.71
  17   4   1   62.23    4.43
  17  -4  -1   66.46    6.77
  17   4  -1   54.52    5.87
  17   4  -1   65.66    6.37
  17   4   1   45.73    6.78
  17   4  -1   71.83    8.15
 -17  -4   1   69.22    7.91
  17   4   1   60.63    5.71
  17  -4   1   53.64    7.76
  17  -4  -2    4.29    4.39
 -17   4   2   -1.11    6.59
  17   4  -2   -0.70   10.75
 -17   4  -2    1.77    9.30
  17   4   2    1.69    4.17
  17   4  -2    2.81    8.12
 -17   4  -2   -5.88    8.40
  17   4   2    9.95    4.70
 -17  -4   2    7.83    7.81
  17   4  -2    1.69    8.17
  17   4   2   -5.98    5.35
  17  -4   2   -3.15    5.51
 -17   4   2    3.89    6.07
 -17   4   3  114.15    8.04
  17   4  -3  111.09    7.18
 -17  -4   3  101.56    9.28
  17   4   3   84.73    6.07
 -17   4  -3  121.42    7.15
  17   4   3  102.22    7.17
  17   4   3  102.65    5.98
  17  -4  -3  105.05    6.97
 -17   4   3   97.37    6.40
  17  -4   3  108.64    8.78
  17  -4   4   -3.57    6.54
 -17   4   4    0.66    7.83
  17   4  -4   -9.77    7.03
  17  -4  -4   -1.17    7.12
 -17  -4   4    0.48    9.34
  17   4   4   -5.74    5.25
 -17   4  -4    3.78    6.33
  17   4   4   -8.19    6.00
 -17   4   4   -6.83    6.78
  17   4   4   -4.57    6.04
  17  -4   5   47.63    7.31
 -17   4   5   79.52    9.13
  17   4  -5   47.31    7.70
 -17  -4   5   55.69   10.61
  17   4   5   50.75    6.97
  17   4   5   52.10    8.31
  17  -4  -5   46.83    7.88
  17   4   5   74.25    7.20
 -17   4  -5   46.31    9.66
 -17   4   5   66.08    7.76
 -17   5   0   -1.07    6.12
 -17   5   0    3.82    7.01
  17  -5   0   -0.21    4.84
  17   5   0   -7.40    7.30
  17   5   0    5.11    5.81
  17   5   0    5.38    6.19
 -17   5   1    9.80    6.50
 -17   5   1   10.60    6.26
 -17   5  -1    6.42    6.50
  17  -5  -1   17.55    6.66
 -17   5  -1   12.26    5.71
  17   5  -1   19.73    7.93
  17   5  -1   12.70    8.41
  17  -5   1   18.75    5.32
  17   5   1   24.42    6.00
 -17  -5   1   21.78    5.38
  17   5   1   16.69    4.05
  17   5   1   17.50    4.80
  17   5  -1   12.44    7.24
 -17   5   2    1.62    4.99
 -17   5  -2    7.94    7.75
  17   5  -2    5.48    9.02
  17   5  -2    7.97   10.60
  17   5  -2    1.06   11.39
 -17   5  -2    6.23    6.55
  17   5   2   11.28    5.05
  17   5   2    7.47    4.28
 -17  -5   2    1.40    5.79
  17  -5   2    6.93    5.63
  17   5   2    0.86    5.46
 -17   5   2   12.91    6.21
  17  -5  -2    9.17    6.61
 -17   5   3   16.74    7.74
  17   5   3    1.44    6.16
 -17  -5   3    6.06    6.29
  17   5  -3    8.72    7.07
 -17   5  -3    8.22    9.73
  17   5   3   10.82    7.25
  17  -5  -3    9.06    5.06
  17   5   3    7.01    4.21
  17  -5   3   13.96    8.64
 -17   5   3   19.11    6.56
 -17   5   4    2.52    5.95
  17  -5  -4    6.33    5.64
  17   5  -4   11.81   10.44
  17   5   4   -0.46    5.84
 -17  -5   4    8.69    9.34
 -17   5  -4  -21.42   10.58
  17   5   4    5.48    6.60
  17   5   4    4.53    6.45
 -17   5   4    7.01    5.20
  17  -5   4    3.02    9.64
 -17   6   0   -1.55    4.72
 -17   6   0    6.94    7.36
  17  -6   0   12.32    4.99
  17   6   0   -6.53    7.64
  17   6   0    9.87    6.90
  17   6   0    1.33    6.03
 -17   6   1   18.10    4.96
 -17   6   1    6.56    6.93
 -17   6  -1   21.29    6.61
  17  -6  -1   26.41    6.97
 -17   6  -1   28.45    6.13
  17   6   1   18.28    4.74
  17   6  -1   28.21    8.37
  17  -6   1   26.30    5.40
  17   6   1   15.49    5.28
  17   6  -1   23.14    8.62
  17   6   1   15.12    4.27
  17   6  -1   20.97    9.66
 -17   6   2   -8.85    7.19
  17   6   2    5.62    6.74
 -17   6  -2    4.91    9.03
 -17   6  -2    1.26    9.98
  17   6  -2    2.91    6.37
  17   6  -2    0.00   11.86
  17   6   2    9.05    7.62
  17  -6   2   -0.86    8.36
  17   6  -2    3.31   13.20
  17   6   2   -0.30    4.25
  17  -6  -2    3.55    4.84
 -17   6   2   -4.85    6.60
  17   6   3   43.64    7.02
 -17   6   3   31.98    5.97
 -17   6  -3   43.47   14.56
  17   6  -3   41.41    7.23
 -17   6  -3   50.13    8.21
  17  -6  -3   23.37    5.55
 -17   6  -3   35.33   16.42
  17   6   3   44.82    5.98
 -17  -6   3   60.89    6.10
  17  -6   3   61.54    9.02
  17   6   3   45.24    6.46
 -17   6   3   31.39    7.23
 -17   7   0    8.98    7.13
  17  -7   0  -10.27    7.72
 -17   7   0    4.36    5.81
  17   7   0   -4.52    5.68
  17   7   0   -1.15    6.64
  17   7   0   -1.82    8.21
 -17   7   1   13.53    5.68
 -17   7   1   13.56    7.49
 -17   7  -1    9.80    6.98
 -17   7  -1   14.22    9.63
  17   7  -1   12.95    9.27
  17  -7   1    3.15    8.02
  17   7  -1   30.98    9.25
  17   7   1   20.46    5.75
  17   7   1   -0.18    7.49
  17   7  -1    9.12    7.09
  17   7   1    3.82    4.68
  17  -7  -1   13.73    7.39
 -17   7   2    3.75    8.08
 -17   7  -2    4.07    7.34
 -17   7  -2  -12.43   10.98
  17  -7   2    6.78    8.40
  17   7  -2   11.04    9.86
  17   7   2    6.00    7.33
  17   7   2    4.01    8.66
  17   7  -2    1.60   13.13
  17  -7  -2   10.86    5.51
  17   7  -2    4.57   14.03
  17   7   2    3.68    6.89
 -17   7   2   10.98    7.74
  18   0   0   45.52    6.04
  18   0   0   36.96    7.12
 -18   0   0   42.62    5.42
 -18   0   0   34.91    7.98
  18   0  -1   10.26    6.93
  18   0   1    2.92    4.81
  18   0   1   -4.76    5.23
 -18   0   1    2.39    7.14
 -18   0   1    2.94    7.48
 -18   0  -1   -3.30    8.09
 -18   0  -1   -1.92    6.99
  18   0  -1   -4.87    7.51
  18   0  -2   32.86    5.26
  18   0   2   36.49    8.73
 -18   0   2   39.97    5.39
 -18   0   2   37.82    7.79
  18   0   2   39.31    7.16
  18   0  -2   54.41    7.24
 -18   0  -2   34.94    7.31
 -18   0  -2   40.97    5.22
  18   0  -3   -1.26    6.44
  18   0  -3   -4.48    5.32
 -18   0   3   10.58    7.25
 -18   0   3   -8.63    7.46
  18   0   3    2.49    8.80
  18   0   3   -0.61    5.01
 -18   0  -3    1.57    7.21
  18   0  -4   13.90    7.57
  18   0  -4    8.95    7.74
 -18   0   4   -6.70    7.59
  18   0   4    6.84    9.62
 -18   0   4    8.32    5.51
  18   0   4    6.15    7.66
 -18   0  -4    3.83    7.61
 -18   0   5   -4.81    9.67
  18   0   5    2.01   12.69
 -18   0   5   -3.12    9.06
  18   0   5   -4.44    6.33
  18   0  -5    1.84    8.17
 -18   0  -5    4.64    5.98
 -18   0   6    7.81   11.06
 -18   0   6   -2.08   10.66
  18   0   6    3.46    7.20
 -18   0   6    0.51   14.99
 -18   0  -6   18.67    9.08
  18  -1   0   -2.51    7.75
  18  -1   0   -0.42    6.85
  18   1   0    5.28    8.11
 -18  -1   0   -2.74    7.48
  18   1   0   -0.55    4.70
 -18   1   0    4.23    7.42
 -18   1   0   -0.18    7.37
 -18  -1   0    2.20    7.05
 -18  -1   1   24.73    7.67
  18   1  -1   19.55    8.22
  18  -1  -1   30.54    6.99
  18  -1   1   21.62    7.32
  18  -1   1   19.93    8.16
  18   1  -1   21.76    5.27
 -18   1   1   26.81    6.94
 -18   1   1   33.12    7.43
  18   1   1   23.43    7.11
 -18   1  -1   27.00    8.36
 -18  -1   1   15.03    8.13
 -18   1  -1   23.33    7.67
 -18  -1  -1   16.50    8.04
  18   1   1   23.01    7.68
 -18  -1  -1   29.96    6.80
  18  -1  -1   35.92    7.97
  18  -1  -2   15.99    4.68
  18  -1   2   11.84    7.04
  18   1  -2    6.38    7.80
 -18   1   2   10.86    5.00
  18  -1   2   10.01    7.53
  18   1   2    9.95    6.85
 -18  -1   2   12.82    7.73
  18  -1  -2   11.43    6.84
 -18   1  -2   12.74    7.67
 -18  -1   2    8.38    7.54
  18   1   2    7.84    4.81
 -18   1  -2    8.35    7.60
 -18   1   2   15.38    6.70
  18   1  -2    5.91    7.15
 -18  -1  -2   17.11    6.80
 -18  -1  -2   12.02    6.58
  18  -1  -3  150.83    5.72
 -18   1   3  170.16    6.20
  18  -1   3  160.77   10.98
  18   1  -3  156.39    8.52
 -18   1   3  183.00    7.67
  18  -1   3  184.92    8.09
 -18  -1   3  187.70    8.44
  18   1   3  153.81    7.90
 -18  -1   3  159.94    9.84
  18   1   3  200.39    7.47
 -18   1  -3  156.95    6.06
 -18  -1  -3  170.49    7.32
  18   1  -3  176.98    9.34
  18  -1  -3  171.17    7.63
 -18   1   4   22.45    6.96
  18   1  -4   19.55    5.82
  18   1  -4   13.50    8.77
 -18   1   4   15.80    7.45
  18  -1  -4   16.73    6.48
  18  -1   4    6.72    5.97
 -18  -1   4   19.65    8.52
 -18  -1   4   11.04   10.75
  18   1   4    9.18    7.29
  18   1   4   13.38    7.02
 -18   1  -4    6.08    5.77
 -18  -1  -4   16.77    7.01
  18   1  -5  114.37    6.89
  18  -1  -5  149.94    8.35
 -18   1   5  158.27    9.21
  18  -1   5  147.38    9.56
 -18  -1   5  133.88   10.01
 -18  -1   5  125.33   14.91
  18   1   5  121.09    8.74
  18   1   5  139.13    6.36
 -18   1  -5  155.24    8.98
 -18  -1   5  155.48   17.39
 -18   1   5  129.65    8.19
 -18  -1  -5  150.68    6.21
 -18   1   6   11.72   10.23
 -18   1   6    4.24    7.21
 -18  -1   6   19.07   11.10
  18   1   6    8.30   11.13
 -18   1   6    0.26    8.91
 -18   2   0   41.58    7.20
 -18   2   0   43.58    7.42
  18   2   0   42.13    7.42
  18   2   0   37.57    7.93
 -18  -2   0   31.57    7.92
 -18  -2   0   32.67    4.61
  18  -2   0   34.19    5.49
  18  -2   1  303.71    9.26
 -18   2   1  318.24    8.56
 -18   2   1  322.00    7.97
 -18  -2   1  298.99    9.32
  18   2  -1  357.58   10.62
 -18   2  -1  295.20    9.13
  18   2  -1  298.25    8.97
 -18   2  -1  285.06    9.59
  18   2   1  296.23    8.66
  18   2   1  335.60    7.11
 -18  -2  -1  288.82    9.14
  18  -2  -1  293.18    8.54
 -18  -2   1  313.75    8.77
 -18  -2  -1  309.54    7.79
 -18   2   2   22.68    7.17
  18  -2   2   34.07    7.81
 -18   2   2   25.59    6.21
  18   2  -2   31.52    8.08
  18  -2  -2   28.21    6.85
 -18  -2   2   33.53    8.22
 -18   2  -2   29.81    8.91
  18   2   2   34.91    5.03
 -18   2  -2   29.46    5.67
  18   2   2   32.23    6.35
 -18  -2   2   29.82    6.88
  18   2  -2   31.55    7.68
 -18  -2  -2   26.89    6.17
 -18   2   3   90.66    7.07
  18   2  -3   99.78    8.85
  18  -2   3   93.21    6.17
 -18   2   3   90.48    5.19
  18   2   3   79.36    7.25
  18   2   3  100.87    6.52
  18   2  -3   90.03   10.98
 -18   2  -3   91.57    6.12
 -18  -2   3   86.34    6.23
 -18  -2   3   84.49   11.97
 -18  -2  -3   85.29    4.84
  18  -2  -3   87.28    7.09
  18   2  -4   14.60    9.13
 -18   2   4    2.53    7.23
  18  -2   4   -3.11    6.20
  18  -2  -4    0.33    6.76
 -18  -2   4    6.69    6.60
  18   2   4    0.17    7.00
  18   2   4   13.17    6.60
 -18   2  -4   -0.48    6.08
 -18   2   4   12.59    6.93
 -18  -2  -4    4.91    6.59
  18   2  -5    9.71    9.38
 -18   2   5    4.96    8.84
  18  -2   5    5.98    6.82
 -18  -2   5   -2.21   10.18
  18  -2  -5    3.33    7.17
  18   2   5    7.70    7.36
  18   2   5    5.67    9.10
 -18   2  -5   13.21    8.94
 -18   2   5    6.03    7.52
 -18   3   0  -10.14    6.40
 -18   3   0    1.62    7.14
  18   3   0   -2.58    7.28
  18   3   0   -0.63    7.51
 -18  -3   0    4.57    5.49
  18  -3   0   -0.26    5.13
 -18  -3   0    1.29    5.70
 -18   3   1    9.27    6.82
 -18   3   1   12.91    6.30
 -18   3  -1   10.46    7.54
  18  -3  -1   10.07    4.84
  18   3  -1   20.08    7.76
 -18   3  -1    3.89    7.84
  18   3  -1   18.23    8.56
  18   3   1    3.73    5.03
  18   3   1    9.74    6.31
 -18  -3  -1   14.63    7.41
 -18  -3   1   19.94    8.00
  18  -3   1    9.88    7.76
 -18  -3  -1   14.91    5.87
 -18  -3   1    6.53    5.78
  18  -3   2   36.54    8.17
 -18   3   2   46.67    6.75
  18   3  -2   52.34    8.28
 -18   3   2   42.22    6.47
  18  -3  -2   46.56    5.02
  18   3  -2   48.62    8.58
 -18   3  -2   47.54   10.66
  18   3   2   34.13    4.86
 -18   3  -2   44.93    5.99
 -18  -3   2   47.88    6.05
  18   3   2   53.09    4.40
  18   3  -2   50.74   10.28
 -18  -3  -2   61.58    5.99
  18  -3   3   70.85    8.50
 -18   3   3   66.12    6.97
  18   3  -3   76.29    6.50
 -18  -3   3   63.69    6.21
  18   3   3   59.42    7.06
 -18   3  -3   69.78    8.72
  18   3   3   66.84    4.41
  18  -3  -3   57.22    5.15
 -18   3   3   61.69    4.84
  18  -3   4   71.14    9.05
  18   3  -4   57.44    9.79
 -18   3   4   48.74    5.65
  18   3   4   46.93    7.14
  18   3   4   43.02    6.50
  18  -3  -4   47.60    7.53
 -18  -3   4   54.41    9.73
  18   3   4   43.61    6.54
 -18   3  -4   51.73    8.99
 -18   3   4   51.12    5.12
  18   3   5   54.72    7.38
  18   3  -5   47.40   10.60
  18  -3   5   60.15    7.42
 -18   3   5   70.75    9.40
 -18  -3   5   63.03    7.59
  18   3   5   49.01    7.90
  18   3   5   52.91    7.34
  18  -3  -5   56.15    5.71
 -18   3  -5   50.53    9.77
 -18   3   5   50.56    8.10
  18   4   0   17.97    6.78
 -18   4   0   12.56    6.37
 -18   4   0    7.26    7.35
  18   4   0   20.56    5.82
  18   4   0    9.92    5.38
  18  -4   0    6.47    5.27
 -18  -4   0   18.83    7.78
  18   4   1  387.57    6.91
 -18   4   1  403.54    6.87
 -18   4   1  352.15    6.94
 -18   4  -1  440.85   10.15
  18   4  -1  458.94   10.52
 -18   4  -1  400.23    7.61
  18   4  -1  392.86    9.55
  18  -4  -1  383.14    8.33
  18   4   1  394.12    8.62
 -18  -4   1  418.95    7.79
  18   4   1  431.63    8.39
  18  -4   1  406.99    9.32
  18   4  -1  507.51   12.96
 -18   4   2    9.76    4.64
  18   4   2   11.60    4.32
  18  -4  -2    1.52    6.82
  18   4  -2   11.18   12.39
 -18   4   2    6.04    6.55
 -18   4  -2   16.68    9.94
  18   4  -2    6.99    8.43
  18   4  -2   14.06   10.17
 -18   4  -2   10.09    8.52
  18   4   2    6.64    6.69
 -18  -4   2   11.53    7.83
  18   4   2   10.53    4.08
  18  -4   2   11.64    5.81
 -18   4   3  146.16    8.00
  18   4  -3  122.95    6.98
  18   4   3  113.05    6.94
  18   4   3  116.37    7.52
 -18   4  -3  134.63    9.74
 -18  -4   3  133.07    9.17
  18   4   3  123.84    6.33
  18  -4  -3  115.53    7.47
 -18   4   3  114.32    5.23
  18  -4   3  122.71    9.00
  18  -4   4    3.63    6.56
 -18   4   4   -7.58    8.18
  18   4  -4  -20.63    9.67
  18  -4  -4   -8.22    7.69
 -18  -4   4   13.62    9.63
  18   4   4    2.69    7.33
  18   4   4   -5.49    6.06
 -18   4  -4    9.31    6.78
  18   4   4    4.66    6.20
 -18   4   4   10.03    6.95
  18  -4   5   25.27   10.17
  18   4   5    6.23    7.18
  18   4  -5   11.21    7.61
 -18   4   5   14.64    6.86
 -18  -4   5    5.01   10.69
  18   4   5   -0.88    8.26
  18   4   5   14.31    4.92
  18  -4  -5    4.54    8.23
 -18   4  -5   14.88    9.79
 -18   4   5   15.62    7.86
 -18   5   0    0.38    6.38
 -18   5   0    4.15    7.26
  18  -5   0    7.43    7.08
  18   5   0    9.41    5.17
  18   5   0    1.84    4.50
  18   5   0   -2.18    6.45
 -18   5   1    6.72    6.72
 -18   5   1   -6.14    6.66
 -18   5  -1   -0.42    6.94
  18  -5  -1   -2.92    4.97
 -18   5  -1    0.70    8.06
  18   5  -1    1.24    7.15
  18   5  -1   -1.86    5.75
  18   5   1   -0.69    4.95
  18   5   1   -3.01    6.21
  18   5  -1    3.86    7.87
  18  -5   1    7.05    7.70
  18   5   1    5.23    5.81
 -18  -5   1  -10.83    7.88
 -18   5   2   28.32    7.14
  18   5  -2   34.23   10.39
 -18   5  -2   28.01    8.16
  18   5  -2   28.59   13.83
  18   5  -2   32.52    9.01
 -18   5  -2   46.36    6.53
  18   5   2   32.49    4.45
  18   5   2   37.15    7.13
 -18  -5   2   34.03    8.58
  18  -5   2   20.23    5.90
  18   5   2   23.67    4.18
 -18   5   2   27.47    7.01
  18  -5  -2   20.36    6.96
 -18   5   3   -9.64    8.15
  18   5  -3    5.23    6.86
  18   5   3    1.45    6.42
 -18  -5   3   11.79    6.03
 -18   5  -3    4.59    6.96
  18   5   3    4.07    7.60
  18  -5  -3    6.17    5.12
  18   5   3    6.72    4.34
  18  -5   3    2.45    8.96
 -18   5   3    7.05    6.73
 -18   5   4   35.09    6.55
  18   5  -4   31.83   10.47
  18  -5  -4   17.27    5.68
  18   5   4   14.46    6.94
  18   5   4   10.88    8.66
 -18   5  -4   43.79   10.68
  18   5   4   30.33    6.63
 -18  -5   4   19.21    9.71
 -18   5   4   19.21    7.36
  18  -5   4   16.53    9.79
 -18   6   0    6.12    6.63
 -18   6   0    9.20    5.43
  18  -6   0    0.88    7.19
  18   6   0   -7.13    7.81
  18   6   0    3.54    7.20
  18   6   0    6.87    4.58
 -18   6   1  126.93    7.56
 -18   6   1  132.45    5.99
 -18   6  -1  141.75    7.70
  18  -6  -1  115.76    5.70
  18   6   1  150.42    5.88
 -18   6  -1  143.37    9.32
  18   6  -1  128.63    6.85
  18  -6   1  130.25    8.68
  18   6   1  120.22    6.24
  18   6  -1  157.42    8.46
  18   6   1  146.25    6.94
  18   6  -1  171.32    9.78
  18   6   2    3.72    6.87
 -18   6   2  -10.47    7.62
 -18   6  -2    1.85    9.35
 -18   6  -2   -7.10   10.10
  18   6  -2    4.15    6.60
  18   6  -2    1.55   12.33
  18   6  -2    4.54   13.73
  18   6   2  -16.31    7.84
  18  -6   2    4.49    8.46
  18   6   2   -0.51    6.21
  18  -6  -2    7.08    7.30
 -18   6   2   -4.00    6.72
  18   6   3   39.16    5.12
 -18   6   3   23.52    6.12
 -18   6  -3   31.33   17.07
  18   6  -3   54.63    7.30
 -18   6  -3   44.71   11.17
 -18   6  -3   19.32   20.31
  18   6   3   27.85    6.35
  18  -6  -3   25.68    5.72
 -18  -6   3   42.10    8.77
  18  -6   3   46.37    9.38
  18   6   3   40.20    6.65
 -18   6   3   24.28    7.38
 -18   7   0    9.80    7.10
 -18   7   0    4.53    8.53
  18  -7   0    1.35    5.75
  18   7   0   -2.81    8.43
  18   7   0    2.35    6.89
  18   7   0  -10.72    8.51
 -18   7   1   17.76    7.61
 -18   7   1   -2.72    7.76
 -18   7  -1    4.83    7.07
  18   7  -1   -1.20    9.90
 -18   7  -1    7.98    9.73
  18  -7   1   19.31    8.28
  18   7  -1    1.38    9.35
  18   7   1   -4.51    8.46
  18   7   1   13.43    7.68
  18   7  -1   -2.93    7.58
  18   7   1   -2.74    7.18
  18  -7  -1    8.51    5.59
 -18   7   2   15.43    8.09
 -18   7  -2    9.43    7.87
  18  -7   2    3.50    8.75
 -18   7  -2  -11.01   10.95
  18   7  -2   14.32   10.04
  18   7   2    2.29    7.65
  18   7  -2   13.28   14.47
  18   7   2   15.62    9.10
  18  -7  -2    0.21    7.77
  18   7  -2    8.81   17.08
  18   7   2    5.08    4.96
 -18   7   2    4.54    5.34
  19   0   0    1.35    5.83
  19   0   0    3.80    7.11
 -19   0   0    2.96    7.87
 -19   0   0   -0.41    5.45
  19   0  -1    0.77    6.98
  19   0   1    0.10    6.78
  19   0   1   13.73    7.46
 -19   0   1   -5.69    5.10
 -19   0   1    0.21    7.47
 -19   0  -1   -6.18    7.92
 -19   0  -1   -4.37    7.01
  19   0  -1    2.58    7.57
  19   0  -2   81.37    5.52
 -19   0  -2   69.13    7.83
  19   0   2   76.02    7.62
 -19   0   2   67.97    5.39
  19   0   2   76.93    5.67
 -19   0   2   75.01    8.28
  19   0  -2   79.09    7.75
 -19   0  -2   67.83    5.59
  19   0  -3    9.97    6.67
  19   0  -3   16.08    5.32
 -19   0   3   -0.34    7.63
 -19   0   3    6.01    5.28
  19   0   3    8.40    7.39
 -19   0  -3   -7.87    7.58
  19   0   3    2.98    9.09
  19   0  -4   77.14    5.99
  19   0  -4   82.42    8.82
 -19   0   4   73.96    8.43
  19   0   4   72.99   10.67
 -19   0   4   76.12    6.18
  19   0   4   83.38    8.14
 -19   0  -4   67.92    5.84
  19   0  -5   -0.49    8.38
 -19   0   5   -3.08    9.93
  19   0   5    4.31   13.29
 -19   0   5   -4.91    8.94
  19   0   5    2.00    9.00
 -19   0  -5  -17.06    8.74
  19  -1   0   32.15    5.64
  19  -1   0   33.38    5.16
  19   1   0   47.42    8.36
  19   1   0   38.03    7.42
 -19   1   0   32.95    5.53
 -19   1   0   30.01    7.65
 -19  -1   0   45.46    7.14
 -19  -1   0   35.95    5.95
  19   1  -1  722.15   11.10
  19  -1  -1  661.02    9.99
  19  -1   1  685.79   11.47
  19  -1   1  761.87   11.15
  19   1  -1  687.44    9.08
 -19   1   1  669.75    9.01
  19   1   1  618.78   10.19
 -19   1   1  670.47   10.90
  19   1   1  732.18   11.06
 -19  -1   1  698.26    9.52
 -19  -1  -1  648.55   11.48
 -19   1  -1  712.65   10.78
 -19  -1   1  730.14   11.66
 -19   1  -1  725.01   12.02
 -19  -1  -1  681.13    9.93
  19  -1  -1  664.45   10.89
  19  -1  -2   29.45    4.79
  19  -1   2   33.91    7.37
  19   1  -2   38.12    5.56
 -19   1   2   36.78    7.40
  19  -1   2   28.79    7.85
 -19   1   2   40.28    6.75
  19   1   2   29.96    5.22
 -19  -1   2   38.75    7.86
  19   1   2   39.05    5.02
  19  -1  -2   37.87    7.09
 -19   1  -2   36.10    9.70
 -19  -1   2   33.04    8.05
 -19  -1  -2   36.47    7.24
 -19   1  -2   31.88    5.56
  19   1  -2   31.41    7.47
 -19  -1  -2   35.98    6.87
  19  -1  -3  247.52    8.04
  19  -1  -3  264.60    8.62
  19   1  -3  265.60    9.31
  19  -1   3  244.95   11.62
 -19   1   3  271.61    8.83
  19   1  -3  224.79    6.91
 -19   1   3  257.36    8.06
  19  -1   3  245.85    8.56
 -19  -1   3  246.99    8.91
  19   1   3  234.45    8.65
  19   1   3  265.16    6.31
 -19  -1   3  250.09   10.22
 -19   1  -3  243.14    6.68
 -19  -1  -3  260.75    6.24
 -19   1   4   12.59    7.28
  19   1  -4    5.59    6.11
 -19   1   4    8.19    7.55
  19  -1   4    8.71    5.92
 -19  -1   4    4.70    5.87
  19  -1  -4   -4.70    6.87
  19   1   4    3.10    7.71
 -19  -1   4    8.85   10.51
  19   1   4    4.95    5.23
  19   1  -4   -1.63    8.96
 -19   1  -4   -4.95    8.45
 -19  -1  -4   11.57    5.10
 -19   1   5   29.24    8.18
  19   1  -5   14.73    6.58
  19  -1  -5   26.86    7.72
 -19   1   5   30.34    6.39
  19  -1   5   26.63    9.33
 -19  -1   5   19.58    9.72
  19   1   5   23.23    8.41
 -19  -1   5   26.82   15.68
  19   1   5   35.11    8.46
 -19   1  -5   25.65    6.36
 -19  -1   5   28.95   14.98
 -19  -1  -5   33.86    7.95
  19  -2   0    1.52    4.51
 -19  -2   0   -0.44    7.73
 -19   2   0    6.18    7.05
  19   2   0   10.13    7.12
 -19   2   0   12.68    5.18
  19   2   0   -2.12    7.75
 -19  -2   0   -0.55    6.32
  19  -2   0    3.06    5.51
  19  -2   1   11.14    5.60
  19   2  -1   17.90    8.25
 -19   2   1    7.52    7.48
 -19   2   1    8.84    5.17
  19   2  -1   11.74    7.55
 -19  -2  -1    6.44    5.72
 -19   2  -1    4.01    7.92
 -19   2  -1    3.49    7.79
 -19  -2   1    5.72    8.05
  19   2   1    8.08    5.31
  19  -2  -1   12.61    7.11
 -19  -2   1   11.78    6.68
  19   2   1   10.88    7.33
 -19  -2  -1    9.29    4.64
  19  -2   2   32.52    7.87
 -19   2   2   31.29    7.29
 -19   2   2   42.19    6.49
  19   2  -2   31.61    6.05
  19  -2  -2   27.76    5.22
  19   2   2   27.93    7.12
 -19  -2   2   28.61    6.09
 -19   2  -2   30.95    8.96
  19   2   2   32.31    6.49
 -19   2  -2   33.00    8.10
 -19  -2   2   32.48    8.58
  19   2  -2   28.63    7.89
 -19  -2  -2   34.75    4.72
 -19   2   3   47.64    7.14
  19   2   3   44.73    7.33
  19   2  -3   43.17    6.13
  19  -2   3   50.68    7.95
 -19   2   3   46.43    6.88
 -19  -2   3   47.62    8.40
  19   2   3   58.61    6.52
 -19   2  -3   47.47    8.08
  19   2  -3   48.22    9.98
 -19  -2   3   38.79   10.69
 -19  -2  -3   38.55    6.51
  19  -2  -3   46.02    7.17
  19   2  -4   57.68    9.25
 -19   2   4   53.79    7.63
  19  -2   4   47.28    6.10
  19  -2  -4   58.63    7.30
 -19  -2   4   43.71    9.17
  19   2   4   41.45    7.20
  19   2   4   51.64    4.97
 -19   2  -4   42.05    6.25
 -19   2   4   43.43    5.36
 -19  -2  -4   58.44    5.04
 -19  -2   5   25.39    7.07
  19   2  -5   50.43    9.39
 -19   2   5   39.10    6.38
  19  -2   5   33.14    9.40
  19   2   5   25.23    7.78
  19   2   5   37.22    5.81
  19  -2  -5   39.04    7.54
 -19   2  -5   28.99    6.50
 -19   2   5   38.46    7.91
  19   3   0  197.08    8.72
 -19   3   0  184.26    7.96
 -19   3   0  167.75    8.09
 -19  -3   0  169.87    8.56
  19  -3   0  155.02    8.13
  19   3   0  166.87    8.01
 -19  -3   0  164.63    7.00
 -19   3   1  210.49    7.97
 -19   3   1  208.71    5.90
 -19   3  -1  216.65    9.06
  19   3  -1  238.03   11.71
  19   3  -1  203.61    6.74
 -19   3  -1  202.69    6.76
  19   3   1  200.45    6.43
  19  -3  -1  196.29    7.98
 -19  -3   1  204.71    8.84
  19   3   1  207.86    5.99
 -19  -3  -1  204.92    6.72
  19  -3   1  196.80    8.95
 -19  -3  -1  204.44    6.92
 -19  -3   1  209.75    7.67
  19  -3   2  130.24    6.37
 -19   3   2  158.49    7.55
 -19   3   2  175.70    7.28
  19  -3  -2  165.28    7.49
  19   3  -2  174.36    9.20
  19   3   2  155.50    7.64
 -19   3  -2  155.84    8.65
 -19   3  -2  174.07   11.63
 -19  -3   2  151.15    6.70
  19   3   2  187.33    7.04
  19   3  -2  165.47   11.44
 -19  -3  -2  172.84    6.78
  19  -3   3   93.01    6.17
 -19   3   3   71.01    7.29
  19   3  -3   92.60    9.41
  19   3   3   67.12    5.37
 -19  -3   3   79.73    6.55
 -19   3  -3   96.35    8.88
  19   3   3   87.84    4.87
  19  -3  -3   74.76    5.38
 -19   3   3   82.09    7.04
  19  -3   4   20.18    6.38
  19   3  -4   25.48    9.47
 -19   3   4   16.95    8.07
  19   3   4   23.48    4.81
  19  -3  -4   32.15    7.55
 -19  -3   4   22.81    6.69
  19   3   4   11.11    7.28
  19   3   4   16.88    4.73
 -19   3  -4   23.35    9.37
 -19   3   4   23.46    7.06
  19   3  -5   -4.08    7.38
  19  -3   5   15.38    9.94
 -19   3   5   14.52    6.75
 -19  -3   5    6.87   10.54
  19   3   5    8.85    7.76
  19   3   5    3.20    7.45
 -19   3  -5   17.25    9.66
  19  -3  -5    9.57    5.62
  19   3   5   20.62    7.32
 -19   3   5    2.17    8.01
  19   4   0    1.00    5.94
 -19   4   0   -8.12    6.83
 -19   4   0    5.50    7.33
  19   4   0    2.26    5.35
  19   4   0    1.38    7.00
  19  -4   0    1.06    7.48
 -19  -4   0    9.95    7.77
 -19   4   1    4.92    5.00
 -19   4   1   17.09    6.50
 -19   4  -1   22.05    7.66
 -19   4  -1   16.39    8.08
  19   4  -1   13.01    5.83
  19  -4  -1   12.30    5.15
  19   4  -1   17.92    8.28
  19   4   1    9.36    7.38
  19   4   1   15.77    6.08
 -19  -4   1   24.20    8.16
  19   4   1   17.81    4.42
  19  -4   1    7.21    5.65
  19   4  -1   20.24    6.20
 -19   4   2   -4.09    4.70
  19   4  -2    6.36   12.28
  19  -4  -2    8.26    6.96
 -19   4   2    1.14    4.78
  19   4  -2    5.17   10.56
 -19   4  -2    2.49   10.46
  19   4  -2    3.06    8.52
 -19   4  -2    1.50    8.58
  19   4   2   11.64    6.97
 -19  -4   2    4.21    8.20
  19   4   2   -4.62    5.95
  19   4   2   -1.44    4.22
  19  -4   2   -3.79    5.90
  19   4   3   72.17    6.54
 -19   4   3   83.61    8.11
  19   4  -3   82.27    9.57
  19   4   3   64.53    7.33
 -19  -4   3   81.24    9.12
 -19   4  -3   89.92    9.59
  19   4   3   81.42    6.28
  19  -4  -3   81.60    7.56
  19  -4   3   72.80    9.07
 -19   4   3   77.26    6.99
 -19   4   4   -2.25    5.96
  19   4  -4    1.51    7.22
  19  -4  -4    3.44    7.90
  19   4   4   16.88    5.48
 -19  -4   4   14.20    9.84
 -19   4  -4   12.85    9.64
  19   4   4   13.00    4.58
  19   4   4   25.14    4.53
 -19   4   4   14.58    5.17
  19  -4   4   13.05    9.65
 -19   5   0  141.22    7.46
 -19   5   0  121.98    5.91
  19   5   0  109.31    5.96
  19  -5   0   94.78    5.67
  19   5   0  137.00    7.49
  19   5   0  146.52    7.35
 -19   5   1    4.68    4.86
 -19   5   1   -0.47    6.74
 -19   5  -1   13.49    7.22
  19   5  -1   10.74    9.04
  19  -5  -1   10.21    7.00
  19   5  -1    7.71    8.26
 -19   5  -1   -1.07    8.10
  19   5   1    2.86    6.44
  19   5   1   11.27    5.16
  19   5  -1    2.93    8.40
  19  -5   1   -3.41    5.63
 -19  -5   1   14.30    5.72
  19   5   1    5.13    6.13
 -19   5   2  105.51    7.09
  19  -5  -2  100.54    7.46
  19   5  -2  133.49   11.90
 -19   5   2  113.77    7.88
  19   5  -2  119.00   13.09
 -19   5  -2  114.58    9.55
  19   5   2  108.19    5.19
  19   5  -2  107.72    6.80
 -19   5  -2  110.49    7.13
  19   5   2  115.80    7.82
 -19  -5   2  115.18    6.62
  19  -5   2  116.70    8.81
  19   5   2  104.95    6.45
 -19   5   3   23.67    7.80
  19   5  -3   -1.04    6.88
  19   5   3    7.06    6.74
 -19   5  -3    4.95    6.99
  19   5   3   -0.30    5.41
 -19  -5   3   -1.23    9.09
  19  -5  -3   -0.57    7.87
  19   5   3   -5.97    4.57
  19  -5   3    0.44    9.17
 -19   5   3    7.66    7.10
 -19   5   4   16.08    9.12
  19   5  -4   10.33    7.30
  19  -5  -4    8.79    5.71
  19   5   4    8.56    5.10
  19   5   4    3.20    8.37
 -19  -5   4   17.85    9.83
 -19   5  -4    7.43    7.46
  19   5   4    8.48    4.78
  19  -5   4   26.22    9.98
 -19   5   4   14.10    7.60
 -19   6   0   11.96    6.89
 -19   6   0    9.57    7.96
  19  -6   0    9.25    7.65
  19   6   0   13.67    7.43
  19   6   0   -2.20    5.56
  19   6   0    8.99    6.61
 -19   6   1   17.62    7.22
 -19   6   1   15.16    7.05
  19   6   1   11.86    7.11
  19  -6  -1   -1.23    7.37
 -19   6  -1   13.61    7.35
 -19   6  -1   12.70    9.08
  19   6  -1   33.02    8.80
  19  -6   1    8.54    5.84
  19   6   1    3.35    7.48
  19   6  -1   17.99    7.96
  19   6   1   10.92    6.49
  19   6  -1   12.74    8.81
 -19   6   2   21.09    7.32
 -19   6   2   15.27    7.93
 -19   6  -2   22.48   10.35
  19   6  -2   21.81   14.70
  19   6  -2   28.40    9.60
 -19   6  -2   30.16   10.31
  19   6  -2   28.12   14.61
  19   6   2   13.35    8.05
  19  -6   2   11.85    6.20
  19   6   2   24.55    6.62
  19  -6  -2   23.63    7.45
  19   6   2   20.62    7.14
 -19   6   3   45.20    6.21
  19   6  -3   38.37    7.38
 -19   6  -3   39.08   21.46
 -19   6  -3   31.98   11.50
 -19   6  -3   22.04   20.41
  19   6   3   43.64    6.23
  19  -6  -3   53.50    8.25
  19  -6   3   22.07    6.74
  19   6   3   43.55    6.90
 -19  -6   3   38.69    6.81
 -19   6   3   22.38    7.71
  19   6   3   43.60    5.46
 -19   7   0   29.58    5.27
  19  -7   0   44.43    8.36
 -19   7   0   54.89    6.56
  19   7   0   47.63    6.54
  19   7   0   45.76    7.48
  19   7   0   55.67    9.00
 -19   7   1   18.13    7.69
 -19   7   1   28.76    8.17
 -19   7  -1   19.03    7.49
  19   7  -1   14.23   10.58
  19   7  -1   18.34    6.82
 -19   7  -1   15.88    7.03
  19  -7   1   14.20    6.13
  19   7   1   21.02    8.74
  19   7   1   32.31    8.21
  19   7  -1   15.80    8.23
  19   7   1   20.19    7.44
  19  -7  -1   20.34    5.55
  20   0   0 1079.59   12.18
  20   0   0 1040.18   12.32
 -20   0   0 1090.02   11.76
 -20   0   0 1090.00   13.29
  20   0  -1   -7.47    6.79
  20   0   1   -2.36    6.79
  20   0   1    8.09    7.74
 -20   0   1   -5.43    5.08
 -20   0   1    3.02    7.44
 -20   0  -1   -4.53    7.92
 -20   0  -1   -0.58    4.95
  20   0  -1    2.14    5.21
  20   0  -2  310.87    8.47
  20   0   2  314.18    9.32
  20   0   2  304.12    8.69
 -20   0   2  296.55    8.70
 -20   0   2  298.75    9.67
 -20   0  -2  298.26    9.68
  20   0  -2  315.65    9.53
 -20   0  -2  292.59    8.36
  20   0  -3   -9.09    5.44
  20   0  -3   -2.99    7.23
  20   0   3   -1.59    7.42
 -20   0   3    2.85    7.88
 -20   0   3   -2.18    5.26
  20   0   3   -4.05    5.34
 -20   0  -3    4.29    5.24
  20   0  -4   13.57    5.56
 -20   0   4    3.89    8.28
  20   0  -4    5.44    8.77
  20   0   4   12.90   10.18
 -20   0   4    5.28    7.99
  20   0   4   12.51    5.78
 -20   0  -4   13.53    5.77
 -20   0   5    1.09    8.40
  20   0   5    0.28   14.88
  20   0  -5    2.29   10.94
 -20   0   5    4.31    9.15
  20   0   5    7.52    9.10
 -20   0  -5   10.78    8.91
  20  -1   0    5.91    8.19
  20  -1   0    4.43    7.01
  20   1   0    1.17    5.63
  20   1   0   -2.20    7.32
 -20   1   0   -5.15    7.53
 -20   1   0   -1.52    5.46
 -20  -1   0    5.99    7.90
 -20  -1   0    4.89    6.90
  20   1  -1   -4.44    8.19
  20  -1  -1    5.84    6.90
  20  -1   1   -5.71    7.37
  20  -1   1   -1.41    5.66
  20   1  -1   -6.38    5.35
  20   1   1    5.75    6.77
 -20   1   1   -1.23    7.57
 -20   1   1    0.75    7.64
  20   1   1    5.93    5.59
 -20   1  -1   -7.10    8.52
 -20  -1   1   -9.51    7.90
 -20  -1  -1    6.52    8.01
 -20   1  -1    0.47    7.49
 -20  -1   1   -3.53    7.51
 -20  -1  -1    1.94    7.15
  20  -1  -1   10.44    7.84
  20  -1  -2    7.08    4.87
  20  -1   2    7.00    8.80
  20   1  -2    1.37    7.70
  20  -1   2    7.07    7.59
 -20   1   2    7.15    7.58
 -20   1   2    6.64    4.93
  20   1   2    7.70    7.07
 -20  -1   2    0.42    7.82
  20   1   2   10.11    7.19
  20  -1  -2   13.88    7.25
 -20   1  -2    8.16    9.95
 -20  -1   2    4.57    7.72
 -20  -1  -2    5.57    7.46
 -20   1  -2    3.71    7.57
  20   1  -2    2.61    7.48
 -20  -1  -2    3.16    4.83
  20  -1  -3   43.26    7.19
  20  -1  -3   48.43    7.48
  20  -1   3   47.07    9.72
  20   1  -3   46.65    7.45
  20   1  -3   66.53    8.25
 -20   1   3   46.27    7.89
 -20   1   3   48.11    7.13
  20  -1   3   43.16    7.78
  20   1   3   43.21    7.60
 -20  -1   3   49.67    8.22
  20   1   3   43.13    7.47
 -20  -1   3   51.40    8.37
 -20   1  -3   38.94    5.61
 -20  -1  -3   35.94    5.22
  20   1  -4    8.72    6.38
 -20   1   4   18.41    7.53
 -20   1   4   21.31    5.29
  20  -1   4    8.88    6.20
 -20  -1   4   23.29    5.92
  20   1   4   15.13    7.92
  20  -1  -4   17.23    7.07
  20   1   4    3.10    7.47
 -20  -1   4   15.98   10.83
  20   1  -4   16.18    9.31
 -20   1  -4    2.14    8.30
 -20  -1  -4   16.27    7.50
  20   1  -5   42.01    6.90
 -20   1   5   64.90    8.37
 -20  -1   5   60.62   14.65
 -20   1   5   64.29    6.53
  20  -1   5   65.36   10.05
 -20  -1   5   71.68    6.99
  20   1   5   57.56    9.04
  20  -1  -5   76.08    8.28
  20   1   5   82.99    8.72
 -20   1  -5   71.70    6.69
 -20  -1   5   68.62   16.45
 -20  -1  -5   57.10    6.31
  20  -2   0  546.81   10.12
 -20   2   0  557.33   10.53
  20   2   0  494.03    8.14
 -20   2   0  512.24    9.93
  20   2   0  598.87   11.15
 -20  -2   0  497.76   10.21
 -20  -2   0  567.96    9.94
  20  -2   0  527.96    8.45
  20  -2   1  199.00    8.63
 -20  -2   1  184.03    8.61
  20   2  -1  211.35    9.78
 -20   2   1  188.30    8.49
 -20   2   1  197.43    6.21
  20   2  -1  164.74    6.36
 -20   2  -1  188.04    9.05
  20   2   1  185.22    8.21
  20   2   1  206.21    8.62
 -20   2  -1  193.03    6.52
 -20  -2  -1  180.53    8.67
  20  -2  -1  158.08    6.36
 -20  -2   1  192.14    8.20
 -20  -2  -1  189.02    7.53
  20  -2   2  156.09    6.36
 -20   2   2  149.29    8.09
  20   2  -2  146.42    6.48
 -20   2   2  150.52    5.67
  20  -2  -2  142.79    7.85
  20   2   2  132.53    5.94
 -20  -2   2  147.26    8.71
 -20   2  -2  149.39    9.80
  20   2   2  160.92    7.65
 -20   2  -2  166.46    8.52
 -20  -2   2  151.04    8.28
  20   2  -2  140.03    8.99
 -20  -2  -2  144.23    7.19
  20  -2  -3   46.49    7.30
 -20   2   3   49.39    5.27
  20   2  -3   57.58    8.56
  20  -2   3   46.19    8.02
 -20   2   3   67.45    7.29
  20   2   3   39.59    7.47
 -20  -2   3   39.31    6.15
  20   2   3   51.19    6.88
 -20   2  -3   47.24    8.21
 -20  -2   3   42.84    9.64
 -20  -2  -3   45.61    5.02
  20   2  -3   50.39   10.51
 -20   2   4    5.06    7.33
  20   2  -4    4.07    9.33
  20  -2   4   -2.07    8.78
 -20   2   4   -5.24    7.80
 -20  -2   4    5.12    6.37
  20   2   4    5.72    7.50
  20  -2  -4    7.20    7.48
  20   2   4   12.20    7.17
 -20   2  -4   -5.47    6.32
 -20  -2  -4   -2.58    7.16
  20   2  -5    8.40    9.80
  20  -2   5   14.43    9.33
 -20   2   5   16.57    9.12
 -20  -2   5    7.03    9.89
  20   2   5   15.79    7.99
  20   2   5   28.27    7.98
  20  -2  -5   21.64    7.76
 -20   2  -5    8.95    6.83
 -20   2   5   11.51    8.15
 -20   3   0  -11.52    7.48
 -20  -3   0    6.98    8.32
 -20   3   0    5.89    5.20
  20   3   0   -4.49    7.52
  20   3   0   -2.78    8.05
  20  -3   0    1.82    7.80
 -20  -3   0   -3.53    4.48
 -20   3   1   -7.39    7.50
 -20   3   1    4.54    6.78
 -20   3  -1    2.72    7.85
 -20  -3   1   10.63    8.08
  20   3  -1    2.63    8.85
  20   3  -1    7.38    7.87
 -20   3  -1    0.61    5.61
  20   3   1    3.82    5.27
  20  -3  -1   -5.92    5.29
  20   3   1    1.11    7.00
 -20  -3  -1   -0.34    7.98
  20  -3   1    3.83    8.18
 -20  -3  -1    1.63    4.33
 -20  -3   1   -2.59    6.38
  20  -3   2    7.34    5.74
 -20   3   2    8.76    5.29
 -20   3   2   20.45    6.81
  20   3   2    8.41    7.22
  20   3  -2    2.89    5.94
  20  -3  -2   16.19    7.11
 -20   3  -2   13.91    8.87
 -20   3  -2   12.19    8.11
 -20  -3   2   11.67    5.98
  20   3   2   24.43    6.52
  20   3  -2   16.87    9.95
 -20  -3  -2   12.40    4.56
 -20  -3  -3   19.21    4.59
 -20   3   3   13.08    4.94
  20  -3   3   26.26    8.75
 -20   3   3   23.84    7.41
  20   3  -3    4.08    9.05
  20   3   3   13.65    7.36
 -20  -3   3   19.59    9.19
 -20   3  -3   18.79    8.96
  20   3   3   17.09    4.75
  20  -3  -3   19.14    5.35
  20  -3   4   61.23    9.33
  20   3  -4   63.91   10.16
  20   3   4   55.55    7.29
 -20   3   4   59.14    8.44
  20  -3  -4   48.95    8.11
 -20  -3   4   61.60    9.83
  20   3   4   43.18    5.64
  20   3   4   54.39    5.21
 -20   3  -4   56.77    6.79
 -20   3   4   59.58    7.72
  20   3  -5   36.26    7.45
  20  -3   5   24.17    7.00
 -20   3   5   39.75    9.64
 -20  -3   5   28.07   10.48
  20   3   5   34.11    8.30
  20   3   5   33.29    5.73
 -20   3  -5   16.15    9.58
  20   3   5   34.38    5.63
  20  -3  -5   24.06    6.09
 -20   3   5   27.96    6.04
 -20   4   0   35.32    7.37
 -20   4   0   33.63    5.38
  20   4   0   38.93    7.53
  20   4   0   40.65    7.88
  20  -4   0   27.56    5.69
 -20  -4   0   24.69    5.90
  20   4   0   33.00    6.46
 -20   4   1  257.33    6.38
 -20   4   1  253.90    6.47
  20   4   1  214.12    6.19
 -20   4  -1  309.33    9.60
 -20   4  -1  242.26    6.81
  20   4  -1  257.33    9.29
  20  -4  -1  278.49    8.31
  20   4  -1  307.35   12.66
  20   4   1  261.53    6.20
 -20  -4   1  262.99    9.34
  20   4   1  307.55    8.16
  20   4  -1  301.20   10.29
  20  -4   1  203.12    6.89
  20   4  -2    6.67    9.50
 -20   4   2    2.93    5.19
  20   4  -2    9.16   12.12
 -20   4   2   11.28    4.73
  20  -4  -2    3.44    7.53
 -20  -4   2    3.49    6.00
  20   4  -2    6.94    6.33
 -20   4  -2   10.04    8.68
 -20   4  -2    3.25    8.50
  20   4   2    6.47    4.93
  20   4   2    5.17    6.22
  20   4   2   -0.78    6.20
  20  -4   2    2.97    6.20
  20   4   3   68.43    4.80
 -20   4   3   78.41    8.13
  20   4  -3   75.98    9.56
  20   4   3   54.90    5.54
 -20  -4   3   65.34    9.60
 -20   4  -3   75.33    6.80
  20   4   3   56.31    6.45
  20  -4  -3   64.77    7.78
  20  -4   3   63.42    8.75
 -20   4   3   64.73    7.13
 -20   4   4   -0.28    6.11
  20   4  -4    8.21    9.89
  20  -4  -4    8.16    8.16
  20   4   4    9.04    6.99
  20   4   4   11.02    7.69
 -20  -4   4    0.13    9.82
 -20   4  -4    5.95    9.54
  20   4   4    5.95    4.94
 -20   4   4    7.67    7.49
  20  -4   4   11.29    9.63
 -20   5   0    5.29    6.93
 -20   5   0    2.58    7.61
  20   5   0    5.74    7.76
  20  -5   0  -12.98    7.70
  20   5   0    1.52    6.84
  20   5   0   10.58    5.11
 -20   5   1   -3.31    4.97
 -20   5   1    0.05    6.87
  20   5  -1    5.64    7.64
 -20   5  -1    4.60    7.75
  20  -5  -1   -3.79    7.32
 -20   5  -1    5.28    6.09
  20   5   1    2.74    6.72
  20   5   1    8.52    5.11
  20   5  -1    5.81   10.61
  20   5  -1   -5.18    5.88
  20  -5   1    4.42    5.89
 -20  -5   1    4.63    8.17
  20   5   1    6.34    4.56
 -20   5   2    6.80    7.26
  20  -5  -2    6.16    5.44
 -20   5   2   13.22    7.33
  20   5  -2   11.69   13.38
  20   5   2    4.98    6.63
 -20   5  -2   14.47    8.83
  20   5  -2   13.81    6.53
  20   5   2   12.67    7.81
 -20  -5   2    6.36    6.13
  20   5   2   11.91    6.43
  20  -5   2    8.32    8.75
 -20   5  -2   13.10    6.89
  20   5  -2   12.31   10.79
 -20   5   3   -7.03    8.35
  20   5   3   13.69    6.95
  20   5  -3    6.29    9.66
  20   5   3    8.05    5.41
 -20   5  -3    8.66    9.99
 -20  -5   3    2.71    9.35
  20   5   3    4.11    6.57
  20  -5  -3   -0.82    7.85
  20  -5   3   21.04    9.29
 -20   5   3    9.84    7.17
 -20   5   4   67.42    9.70
  20   5  -4   68.68   10.74
  20  -5  -4   66.80    8.98
  20   5   4   66.86    5.48
  20   5   4   45.64    8.71
 -20  -5   4   61.52    7.43
 -20   5  -4   52.66   10.85
  20   5   4   53.88    5.20
  20  -5   4   46.78   10.51
 -20   5   4   50.58    8.07
 -20   6   0    9.28    7.36
 -20   6   0   27.84    6.04
  20   6   0   26.65    7.82
  20  -6   0   19.45    5.73
  20   6   0   21.96    5.10
  20   6   0   23.12    8.00
  20   6   1  110.80    7.99
 -20   6   1  115.67    7.97
 -20   6   1  100.34    5.76
  20  -6  -1   97.28    7.98
 -20   6  -1   99.41    8.35
 -20   6  -1  100.02    6.95
  20   6  -1  112.54    9.17
  20  -6   1  110.20    8.88
  20   6   1   88.93    8.35
  20   6  -1  118.52    9.25
  20   6   1  110.27    7.35
  20   6  -1  140.97   12.11
 -20   6   2   12.39    5.27
 -20   6   2   15.75    8.14
 -20   6  -2   10.65    8.92
  20   6  -2   21.25   13.21
  20   6  -2   24.75    9.76
 -20   6  -2   19.94    7.47
  20   6  -2   25.91   15.40
  20   6   2   33.89    8.27
  20  -6   2   19.18    9.36
 -20  -6   2   19.33    6.41
  20   6   2   12.56    4.97
  20   6   2   33.64    7.36
  20  -6  -2   11.17    5.71
 -20   6   3   25.04    8.92
  20   6  -3   25.13    7.56
 -20   6  -3   16.13   24.75
 -20   6  -3   36.10    7.84
 -20   6  -3   13.03   24.89
  20   6   3    6.85    6.31
  20  -6  -3   11.97    8.58
 -20  -6   3   25.70    9.52
  20  -6   3   29.17    9.88
  20   6   3   27.63    5.02
  20   6   3   23.79    7.67
 -20   6   3   21.20    5.68
 -20   7   0    5.40    7.78
  20  -7   0   19.66    8.44
 -20   7   0   22.34    8.96
  20   7   0   14.45    8.83
  20   7   0    4.88    7.62
  20   7   0    6.08    9.25
 -20   7   1    8.09    7.98
 -20   7   1   -0.01    5.74
  20   7  -1    3.46   13.90
 -20   7  -1    5.68    7.18
  20  -7   1   -1.56    8.99
  20   7   1    7.35    6.43
  20   7  -1  -13.46    9.81
  20   7   1    6.18    7.44
  21   0   0   -2.01    8.41
  21   0   0   19.47    7.55
 -21   0   0    8.02    8.21
 -21   0   0   -1.42    7.63
  21   0  -1   -2.44    6.91
  21   0   1   -0.67    5.03
  21   0   1    1.38    5.39
 -21   0   1    6.40    5.42
 -21   0  -1    5.18    8.17
 -21   0   1    1.26    5.37
 -21   0  -1    2.42    7.23
  21   0  -1    7.87    7.69
  21   0  -2  124.40    7.92
  21   0   2  149.57    8.35
  21   0   2  148.15    6.01
 -21   0   2  154.11    8.28
 -21   0  -2  139.33    8.88
 -21   0   2  167.95    8.70
  21   0  -2  166.61    8.59
 -21   0  -2  143.97    8.04
  21   0  -3   11.04    7.59
  21   0  -3    5.59    7.36
  21   0   3    0.21    7.69
 -21   0   3    4.74    5.29
 -21   0   3    6.13    8.13
  21   0   3   -0.40    5.47
 -21   0  -3   -6.94    5.56
  21   0  -4  199.60    6.78
  21   0   4  216.14   12.15
 -21   0   4  213.32    9.81
 -21   0   4  228.48    8.96
  21   0  -4  242.02    9.77
  21   0   4  236.05    8.81
 -21   0  -4  218.50    9.02
  21   0   5   -0.46   15.19
 -21   0   5   -5.56   11.33
 -21   0   5   -2.43    6.67
  21   0   5    2.09    6.54
  21   0  -5    0.04    9.45
 -21   0  -5   -5.70    6.63
  21  -1   0   66.19    8.45
  21  -1   0   66.28    7.30
  21   1   0   67.53    8.51
  21   1   0   57.01    5.70
 -21   1   0   75.90    6.05
 -21   1   0   58.01    8.07
 -21  -1   0   61.99    6.34
 -21  -1   0   65.08    7.41
  21   1  -1   50.41    8.31
  21  -1  -1   27.10    5.20
  21  -1   1   56.01    7.33
  21  -1   1   51.28    5.73
 -21  -1  -1   40.76    8.48
  21   1  -1   47.06    5.29
  21   1   1   40.92    7.30
 -21   1   1   42.71    7.61
  21   1   1   57.56    8.22
 -21   1   1   54.44    5.91
 -21   1  -1   57.55    8.38
 -21  -1   1   49.49    7.97
 -21   1  -1   52.08    5.49
 -21  -1   1   44.18    5.53
 -21  -1  -1   44.43    7.28
  21  -1  -1   41.34    8.02
  21  -1  -2   21.81    5.12
  21  -1   2   23.17    7.44
  21   1  -2   28.51    7.86
  21  -1   2   33.85    7.82
 -21   1   2   35.45    5.62
 -21   1   2   30.90    7.56
  21   1   2   24.60    7.22
 -21  -1   2   25.96    5.74
  21   1   2   39.32    7.52
 -21  -1  -2   21.07    7.81
  21  -1  -2   43.79    7.28
 -21   1  -2   32.53   10.31
 -21  -1   2   34.23    7.93
 -21   1  -2   42.48    7.75
  21   1  -2   23.47    8.21
 -21  -1  -2   28.80    5.11
  21  -1  -3   28.32    7.55
  21  -1   3   29.12    8.04
  21  -1  -3   31.16    7.60
  21   1  -3   54.88    8.43
  21   1  -3   35.12    9.18
 -21   1   3   28.94    7.98
  21  -1   3   47.02    7.89
 -21   1   3   15.09    7.30
  21   1   3   36.58    7.65
 -21  -1   3   32.70    5.80
  21   1   3   51.61    7.61
 -21  -1   3   32.78    8.52
 -21   1  -3   28.15    5.59
 -21  -1  -3   30.86    7.53
  21   1  -4  -11.07    9.00
 -21   1   4    6.90    7.98
 -21   1   4   -1.66    7.82
  21  -1   4    2.88    8.48
  21   1   4   -1.55    9.99
 -21  -1   4    9.31    6.21
  21   1   4   22.55    5.52
  21  -1  -4    0.97    7.54
 -21  -1   4    3.59    8.99
 -21   1  -4   12.63    8.42
  21   1  -4    7.41    9.78
 -21  -1  -4    6.38    5.56
  21   1  -5    7.49    6.92
 -21   1   5   16.69    8.72
 -21   1   5   21.59    9.27
  21  -1   5   25.50    9.73
  21   1   5    7.75    9.23
 -21  -1   5   14.19    7.13
  21   1   5   15.95    6.12
  21  -1  -5   21.71    8.18
 -21  -1   5   11.27   15.89
 -21   1  -5   32.75    9.42
 -21  -1   5   12.13   16.48
 -21  -1  -5   24.08    8.64
  21  -2   0   11.14    6.91
 -21   2   0   -7.22    7.72
  21   2   0    5.72    7.44
  21   2   0    1.73    8.36
 -21   2   0   -3.68    5.25
 -21  -2   0   -1.92    8.51
 -21  -2   0   -0.83    4.85
  21  -2   0   -1.27    7.87
  21  -2   1   -2.66    6.75
  21  -2   1    0.47    5.65
 -21  -2   1    1.76    5.63
  21   2  -1    3.73    8.26
 -21   2   1    2.92    5.13
 -21   2   1  -15.43    8.06
  21   2  -1    0.17    5.36
  21   2   1   -0.88    7.59
 -21   2  -1    2.79    8.00
 -21   2  -1    9.72    5.52
 -21  -2  -1    9.10    8.18
  21  -2  -1    2.47    7.78
 -21  -2   1    1.73    6.89
 -21  -2  -1    5.08    6.85
  21   2   1   15.02    7.75
  21  -2   2  106.60    8.21
 -21   2   2   98.17    6.14
  21   2  -2   90.04    6.30
 -21   2   2   96.83    5.31
  21   2   2   97.57    7.98
  21  -2  -2   89.77    7.92
 -21  -2   2   96.90    6.35
 -21   2  -2   98.26    9.84
 -21   2  -2  105.72    6.08
 -21  -2   2   98.41    7.70
  21   2   2  110.78    7.93
  21   2  -2  102.94    8.55
 -21  -2  -2   89.69    7.51
  21  -2  -3    3.02    7.73
  21   2  -3    6.66    9.00
 -21   2   3    7.02    7.70
  21  -2   3   13.49    8.08
  21   2  -3  -10.47    6.16
 -21   2   3   12.67    5.07
  21   2   3    5.92    7.44
 -21  -2   3   13.35    8.51
  21   2   3    3.38    5.05
 -21   2  -3    5.29    5.91
 -21  -2   3    5.45   10.61
 -21  -2  -3   -0.90    7.19
 -21   2   4  139.21    8.37
  21   2  -4  126.07    7.33
  21  -2   4  117.71    9.15
 -21   2   4  136.21    8.51
 -21  -2   4  145.86    9.72
  21   2   4  116.02    8.28
  21  -2  -4  134.42    8.45
  21   2   4  151.15    7.83
 -21   2  -4  127.67    6.90
 -21  -2  -4  131.94    5.86
 -21   2   5   10.91    8.36
  21   2  -5   18.39    9.83
  21  -2   5    6.89    9.56
 -21   2   5    4.76    9.45
 -21  -2   5   10.09   10.10
  21   2   5   17.31   10.09
  21   2   5    8.07    5.92
  21  -2  -5   20.30    8.09
 -21   2  -5    9.84    9.73
 -21   3   0  301.66    7.40
 -21   3   0  296.66    9.00
  21   3   0  301.80    7.31
  21   3   0  345.45   10.28
 -21  -3   0  277.54    9.56
  21  -3   0  299.03    8.99
 -21  -3   0  310.51    8.42
 -21   3   1   19.91    7.64
 -21   3   1   19.83    6.98
  21   3  -1   20.38    8.87
 -21   3  -1   22.28    8.37
  21   3  -1   15.17    5.85
  21   3   1   31.00    7.64
 -21   3  -1   25.02    8.04
  21   3   1   18.88    7.47
 -21  -3   1   38.41    8.35
  21  -3  -1   21.59    7.91
 -21  -3  -1   38.21    6.00
  21  -3   1   19.24    8.23
 -21  -3  -1   18.01    6.70
 -21  -3   1   16.70    6.72
 -21  -3   2  156.44    8.59
 -21   3   2  161.17    6.26
 -21   3   2  140.83    7.69
  21   3  -2  149.50    6.68
  21  -3  -2  146.97    6.21
 -21   3  -2  156.00   10.00
  21   3   2  150.44    8.00
 -21   3  -2  160.50    8.87
 -21  -3   2  147.69    6.73
  21   3   2  164.88    7.59
  21   3  -2  156.85   11.63
 -21  -3  -2  151.98    7.22
  21  -3   2  155.06    8.70
 -21  -3  -3   18.84    6.92
 -21   3   3   18.99    7.17
  21  -3   3   19.79    6.39
 -21   3   3   21.21    5.17
  21   3  -3   37.16    9.28
  21   3   3   19.48    7.53
 -21  -3   3   19.54    8.81
  21   3   3   29.61    4.85
 -21   3  -3   26.53    6.21
  21  -3  -3   20.93    7.40
  21  -3   4   28.10    6.47
  21   3  -4   20.51    9.93
  21   3   4    9.11    5.19
 -21   3   4   18.68    5.95
  21   3   4   14.23    7.73
 -21  -3   4   25.59    9.80
  21  -3  -4   23.03    8.04
  21   3   4   16.66    7.48
 -21   3  -4   16.29    6.47
 -21   3   4   26.76    7.75
  21   3  -5   12.04   10.41
  21  -3   5   20.98    9.91
 -21   3   5   13.95    9.91
 -21  -3   5    2.19    7.53
  21   3   5   16.96    8.21
  21   3   5   10.24    8.39
  21   3   5    4.56    8.42
 -21   3  -5   14.34    9.79
 -21   3   5    0.93    8.39
 -21   4   0    4.83    7.47
 -21   4   0    4.22    8.05
  21   4   0    6.17    7.91
  21   4   0   -2.94    8.36
  21   4   0    0.88    6.56
  21  -4   0   -7.09    5.78
 -21  -4   0   25.00    8.39
  21   4   1    7.56    4.65
 -21   4   1    9.72    5.37
 -21   4   1   12.74    7.09
 -21   4  -1   -5.30    8.26
  21   4  -1   -5.66    5.96
 -21   4  -1   -9.13    5.87
  21   4  -1    4.44    9.03
  21   4   1   -1.61    5.53
  21  -4  -1   -3.62    5.56
  21   4  -1    3.38    6.91
 -21  -4   1   -1.77    6.06
  21   4   1   -3.30    5.07
  21  -4   1   -0.67    5.85
  21   4  -2   15.14   11.08
 -21   4   2   13.34    5.04
  21   4   2   13.31    6.56
  21  -4  -2   25.39    7.94
 -21   4   2   15.46    5.20
  21   4  -2   11.91    6.24
 -21   4  -2   12.85   11.02
  21   4   2   17.25    5.26
 -21   4  -2   14.53    8.58
 -21  -4   2   27.20    6.17
  21   4   2   13.69    6.71
  21   4  -2   18.19   10.36
  21  -4   2   11.27    6.04
 -21   4   3   -1.90    7.46
 -21   4   3    4.00    8.23
  21   4  -3   29.91    9.47
  21   4   3   16.03    7.48
 -21  -4   3   22.69    9.05
 -21   4  -3   15.22    9.34
  21   4   3    8.32    6.67
  21   4   3   16.46    7.07
  21  -4  -3    5.65    5.71
  21  -4   3   10.99    9.09
 -21   4   4   15.70    8.76
  21   4  -4   24.93    7.24
  21   4   4   20.18    7.36
  21  -4  -4   15.42    5.91
  21   4   4    1.69    5.71
 -21  -4   4    9.04   10.17
  21   4   4   19.03    7.42
 -21   4  -4   18.06    7.06
 -21   4   4   11.18    7.59
  21  -4   4   16.57    9.36
 -21   5   0  239.36    8.62
 -21   5   0  220.41    6.67
  21   5   0  219.07    8.83
  21  -5   0  217.24    6.64
  21   5   0  241.29    8.67
  21   5   0  255.61    9.09
  21   5  -1    0.17    8.12
 -21   5   1    0.79    7.46
 -21   5   1    3.22    7.41
 -21   5  -1   -3.13    8.13
  21   5   1    7.42    6.85
  21  -5  -1   -3.27    7.78
 -21   5  -1   -0.47    6.10
  21   5  -1    8.19    8.76
  21   5   1    8.60    5.42
  21   5  -1    3.81    9.33
  21  -5   1   30.26    8.55
 -21  -5   1   -3.93    6.14
  21   5   1    2.15    6.97
  21  -5  -2  110.41    8.33
 -21   5   2  108.37    7.90
  21   5   2  106.34    7.49
 -21   5   2  100.88    6.19
  21   5  -2  127.46   13.25
 -21   5  -2  115.96    9.97
  21   5  -2  107.00    9.64
 -21   5  -2  105.40    7.46
  21   5   2   91.78    8.15
 -21  -5   2  108.56    9.24
  21   5   2  110.78    5.24
  21  -5   2  111.83    9.27
  21   5  -2  150.42   13.38
 -21   5   3    9.41    7.44
 -21   5   3    7.98    8.68
  21   5   3   -1.52    5.25
  21   5  -3   -7.70   10.02
  21   5   3   15.39    8.20
 -21   5  -3   12.00   10.33
 -21  -5   3   -0.50    6.88
  21   5   3   16.39    6.84
  21  -5  -3   10.41    5.66
  21  -5   3   15.13    9.74
 -21   6   0    3.63    7.68
 -21   6   0    1.74    8.50
  21   6   0    7.09    7.93
  21  -6   0   10.31    8.57
  21   6   0    3.19    8.57
  21   6   0    2.39    7.70
  21   6   1    2.85    5.40
 -21   6   1    6.59    7.79
 -21   6   1    8.72    7.54
  21  -6  -1    7.99    8.25
 -21   6  -1    6.50    7.99
 -21   6  -1   -0.99    9.43
  21   6  -1   19.42    9.38
  21   6   1    8.22    8.34
  21  -6   1    6.81    6.31
  21   6  -1    1.47   11.01
  21   6   1    2.09    7.02
  21   6  -1    1.46    9.51
 -21   6   2   13.71    5.59
 -21   6   2    1.29    8.35
  21   6  -2    0.40   13.25
 -21   6  -2    2.35    9.31
  21   6  -2   10.41    6.79
  21   6  -2    1.81   16.02
 -21   6  -2    4.79    7.25
  21   6   2    6.85    8.69
  21  -6   2    1.16    9.51
 -21  -6   2  -10.19    9.46
  21   6   2    0.04    7.07
  21   6   2   10.50    5.51
  21  -6  -2   14.25    8.15
  22   0   0 1527.69   15.60
  22   0   0 1355.90   13.86
 -22   0   0 1395.81   14.75
 -22   0   0 1428.87   14.47
  22   0  -1   -0.07    5.12
  22   0   1   -0.14    7.12
  22   0   1    8.16    5.69
 -22   0   1   -6.10    7.79
 -22   0  -1    0.28    8.31
 -22   0   1  -10.89    7.85
 -22   0  -1    1.71    7.18
  22   0  -1  -11.34    8.14
  22   0  -2  567.10    8.28
  22   0   2  546.20   10.69
  22   0   2  640.08    8.63
 -22   0   2  597.67    8.40
 -22   0   2  598.73   11.30
  22   0  -2  564.79   11.67
 -22   0  -2  560.51   12.08
 -22   0  -2  590.35    9.87
  22   0  -3   -8.06    7.86
  22   0  -3    8.81    7.61
  22   0   3   -4.03    7.87
 -22   0   3   -5.87    7.79
  22   0   3   -4.04    7.75
 -22   0   3   -4.44    8.45
 -22   0  -3    2.71    5.50
  22   0  -4   78.65    6.20
  22   0   4   74.22   11.06
 -22   0   4   61.30    9.18
 -22   0   4   71.62    8.65
  22   0   4   94.96    8.56
  22   0  -4   91.74   10.20
 -22   0  -4   75.07    8.66
  22   0   5   -0.08   13.81
 -22   0   5    1.26    9.47
 -22   0   5    4.87    6.87
  22   0   5    9.25    6.25
  22   0  -5   -3.05   11.95
 -22   0  -5    4.13    9.27
  22  -1   0    4.77    4.97
  22   1   0    4.04    5.85
  22   1   0    2.08    7.36
 -22   1   0   -1.91    7.81
 -22   1   0   12.01    7.40
 -22  -1   0    1.92    8.22
 -22  -1   0    7.54    7.16
  22  -1   0    6.46    8.08
  22   1  -1   50.49    8.45
  22  -1  -1   47.50    5.31
  22  -1   1   57.23    7.37
  22  -1   1   63.93    8.13
  22   1  -1   48.22    5.61
  22   1   1   56.17    7.56
  22   1   1   51.36    8.44
 -22   1   1   53.75    7.91
 -22   1   1   54.72    8.20
 -22   1  -1   54.43    8.51
 -22  -1   1   46.64    5.68
 -22  -1  -1   52.19    8.70
 -22   1  -1   47.99    5.49
 -22  -1   1   55.99    7.78
 -22  -1  -1   65.12    7.38
  22  -1  -1   58.16    8.01
  22  -1  -2    5.96    4.98
  22  -1   2    6.71    7.38
  22   1  -2    4.12    5.50
  22  -1   2   15.01    7.75
 -22   1  -2    4.75    8.54
 -22   1   2    0.76    5.50
  22   1   2   -1.08    7.41
 -22   1   2   11.85    8.16
  22   1   2   11.34    5.26
 -22  -1   2   11.56    5.58
  22  -1  -2    7.67    7.75
 -22  -1   2    8.06    7.73
 -22  -1  -2    2.08    7.97
 -22   1  -2   11.77    5.35
  22   1  -2    8.38    7.99
 -22  -1  -2    5.43    5.50
  22  -1  -3   16.63    5.41
  22  -1   3   14.82    7.76
  22   1  -3   13.35    5.92
  22  -1  -3    9.06    7.76
  22   1  -3   16.44    7.72
 -22   1   3   12.36    8.11
  22  -1   3   13.97    7.93
 -22   1   3   16.47    5.31
  22   1   3   14.25    7.79
 -22  -1   3   21.31    5.87
  22   1   3   11.79    5.55
 -22  -1   3   24.65   10.22
 -22   1  -3   15.18    7.98
 -22  -1  -3    8.33    7.63
  22   1  -4   24.88   10.44
  22   1  -4   11.44    8.96
 -22   1   4   11.21    8.28
 -22  -1   4   28.95   10.76
  22  -1   4   12.91    8.45
 -22   1   4   14.58    8.22
  22   1   4   16.47    8.39
 -22  -1   4   19.21    9.02
  22   1   4   10.01    8.08
  22  -1  -4   20.09    7.70
 -22   1  -4   44.58    8.88
 -22  -1  -4   15.22    5.93
  22   1  -5    7.31    7.06
 -22   1   5   -0.68    8.93
  22  -1   5  -13.13    9.70
 -22   1   5   11.79    9.27
  22   1   5   -1.52    9.19
 -22  -1   5    5.88    9.88
  22   1   5   24.85    9.01
 -22  -1   5    5.54   13.98
  22  -1  -5    1.97    8.66
 -22   1  -5   -1.96    9.71
 -22  -1  -5   17.18    9.02
 -22  -1   5    7.21   19.40
  22  -2   0  728.43   11.44
  22   2   0  712.86    9.36
  22   2   0  874.50   12.67
 -22   2   0  776.41   11.70
 -22   2   0  752.74   11.40
 -22  -2   0  709.49   11.71
 -22  -2   0  774.39   11.13
  22  -2   0  805.17   11.59
  22  -2   1   31.79    8.26
  22  -2   1   27.50    7.12
  22   2  -1   26.62    8.36
  22   2  -1   15.30    7.85
 -22   2   1   35.17    7.59
 -22   2   1   29.79    7.96
  22   2   1   29.25    7.48
 -22   2  -1   25.08    8.31
  22   2   1   23.02    5.63
 -22   2  -1   34.51    5.65
 -22  -2   1   29.00    8.28
 -22  -2  -1   27.26    5.99
  22  -2  -1   35.64    7.77
 -22  -2   1   26.24    7.22
 -22  -2  -1   27.00    4.93
  22  -2   2  377.78    9.30
 -22   2   2  328.27    7.67
  22   2  -2  286.28    7.16
 -22   2   2  340.73    8.90
  22   2   2  323.21    9.07
  22  -2  -2  315.69    9.17
 -22  -2   2  339.26    9.48
  22   2   2  379.34    9.27
 -22   2  -2  330.27   11.16
 -22   2  -2  333.03    9.11
 -22  -2   2  324.81    9.81
  22   2  -2  337.05   10.84
 -22  -2  -2  328.44    6.64
  22  -2  -3   -0.52    5.43
  22   2  -3    8.39    9.77
 -22   2   3    1.76    5.59
  22  -2   3    5.45    5.69
  22   2  -3   14.24    8.42
 -22   2   3   -1.32    7.54
  22   2   3    2.45    5.29
 -22  -2   3    4.05    5.94
  22   2   3   -0.37    5.23
 -22   2  -3   19.24    8.10
 -22  -2   3    9.82    9.34
 -22  -2  -3   -7.64    5.14
 -22   2   4   48.06    8.29
  22   2  -4   44.26    9.76
  22  -2   4   42.81    8.97
 -22   2   4   50.24    8.21
  22   2   4   34.97    8.33
 -22  -2   4   47.13    9.05
  22   2   4   49.83    5.61
  22  -2  -4   41.11    8.46
 -22   2  -4   31.97    6.14
 -22  -2  -4   45.95    7.73
 -22  -2  -5   -3.59    5.97
 -22   2   5   -1.69    8.79
  22   2  -5    1.58   10.32
  22  -2   5   -7.95    6.83
 -22   2   5    6.41    6.68
  22   2   5    3.00    8.71
 -22  -2   5   17.55   10.41
  22   2   5   -2.28    8.48
 -22   2  -5    1.23    9.73
  22  -2  -5    1.26    8.53
 -22   3   0    6.60    8.15
 -22  -3   0  -14.95    8.74
 -22   3   0   -8.78    5.73
  22   3   0    5.46    5.93
  22   3   0    3.58    6.23
  22  -3   0   -4.02    8.14
 -22  -3   0    1.58    6.83
 -22   3   1   22.29    7.45
 -22   3   1   14.88    5.95
  22   3  -1   24.77    8.89
  22   3  -1   15.08    5.79
 -22   3  -1   23.16    8.43
  22   3   1   19.84    7.99
 -22   3  -1   26.41    8.23
  22   3   1   19.31    7.61
 -22  -3   1   13.10    8.56
  22  -3  -1   25.00    7.79
 -22  -3  -1   23.26    8.33
  22  -3   1   15.20    5.87
 -22  -3  -1   24.34    6.88
 -22  -3   1   20.27    7.10
 -22   3   2   28.99    7.84
 -22   3   2   52.68    7.51
  22   3  -2   31.44    6.26
  22  -3  -2   36.33    7.86
  22   3   2   26.13    7.93
 -22   3  -2   41.02   11.46
 -22  -3   2   30.14    8.83
 -22   3  -2   29.25    8.47
  22   3   2   42.59    7.19
  22   3  -2   44.41   10.68
 -22  -3  -2   29.00    4.93
 -22  -3   2   36.82    9.05
  22  -3   2   37.65    5.92
 -22  -3  -3    7.22    5.19
  22  -3   3    5.68    8.42
 -22   3   3    8.15    7.77
  22   3  -3   -0.47    6.62
 -22   3   3   13.25    5.51
  22   3   3    7.74    7.76
 -22  -3   3   13.05    6.45
  22   3   3   10.26    7.20
 -22   3  -3   17.54    8.86
  22  -3  -3   10.53    7.97
 -22   3   4   92.24    6.16
  22  -3   4  112.28    9.40
  22   3  -4   98.08   10.29
 -22   3   4  105.85    9.44
  22   3   4   75.45    8.45
 -22  -3   4   90.21    7.29
  22  -3  -4   88.68    6.35
  22   3   4  130.35    8.44
 -22   3  -4  105.49    9.83
  22   4   0   87.95    7.29
 -22   4   0   89.49    8.38
 -22   4   0   84.00    6.21
  22   4   0   82.09    8.60
  22   4   0  106.37    9.09
 -22  -4   0   66.00    6.31
  22  -4   0  100.44    8.52
 -22   4   1   34.30    7.88
 -22   4   1   25.67    7.46
 -22   4  -1   20.53    8.39
  22   4  -1   30.99    7.14
  22   4  -1   36.87    8.68
  22   4  -1   26.08    9.54
 -22   4  -1   20.01    8.47
  22   4   1   32.60    6.80
  22   4   1   23.12    8.17
  22  -4  -1   21.42    8.32
  22   4   1   37.30    7.62
 -22  -4   1   26.77    6.33
  22  -4   1   17.08    6.07
  22   4  -2   40.54   11.49
  22   4   2   38.49    4.91
 -22   4   2   37.33    5.61
 -22   4   2   32.11    5.31
  22  -4  -2   18.96    7.83
  22   4  -2   27.08    6.48
 -22   4  -2   37.57   11.57
  22   4   2   21.52    7.79
 -22   4  -2   34.52    6.33
 -22  -4   2   36.09    6.61
  22   4   2   32.07    4.99
  22   4  -2   48.09   11.09
  22  -4   2   29.30    8.73
 -22   4   3   13.04    7.57
 -22   4   3   17.87    5.99
  22   4  -3   30.74    9.78
  22   4   3   10.08    7.83
 -22  -4   3    7.57    9.75
  22   4   3   23.81    7.24
 -22   4  -3   11.17    9.53
  22   4   3   16.42    7.21
  22  -4  -3   18.24    8.12
  22  -4   3   17.87    6.55
 -22   4   4    9.44    9.31
  22   4  -4   12.36   10.31
  22   4   4    8.19    5.52
  22  -4  -4    0.75    8.71
  22   4   4    0.07    8.33
 -22  -4   4   10.01   10.40
  22   4   4    1.43    7.74
 -22   4  -4   20.52    9.86
  22  -4   4    2.72    6.84
 -22   4   4    3.27    8.31
 -22   5   0   -4.18    7.93
 -22   5   0    8.39    8.20
  22   5   0    1.18    5.88
  22   5   0    7.43    7.35
  22  -5   0    8.01    8.33
  22   5   0    5.74    8.25
  22   5   1   11.39    7.00
 -22   5   1   12.59    7.65
 -22   5   1   10.07    5.24
 -22   5  -1    4.93    8.47
  22  -5  -1   -0.99    5.65
 -22   5  -1    7.98    8.82
  22   5  -1   -4.40    6.23
  22   5  -1   12.11   11.44
  22   5   1    3.14    5.76
  22  -5   1  -14.48    8.82
  22   5   1    7.45    5.32
 -22  -5   1   -0.80    6.36
  22   5  -1    5.11    8.39
  22  -5  -2   35.46    8.28
 -22   5   2   30.27    7.75
  22   5  -2   34.36   12.37
 -22   5   2   23.50    5.77
 -22   5  -2   36.84   11.67
  22   5  -2   39.24    9.37
 -22   5  -2   28.19    7.10
  22   5   2   17.56    8.13
 -22  -5   2   23.59    9.30
  22   5   2   20.52    7.20
  22  -5   2   41.40    9.30
  22   5  -2   40.64   14.78
  22   5   2   30.58    7.48
 -22   5   3   15.25    7.81
  22   5   3    7.85    7.41
 -22   5   3   10.54    8.90
  22   5  -3   17.38   10.05
  22   5   3   10.44    8.44
 -22   5  -3   -0.77    7.20
 -22  -5   3   -3.57    7.07
  22   5   3    2.75    7.47
  22  -5  -3   -1.49    8.85
  22  -5   3    7.49    9.79
 -22   6   0   14.14    7.99
  22   6   0    8.76    8.55
 -22   6   0   16.65    6.11
  22  -6   0   13.17    8.73
  22   6   0   14.36    6.38
  22   6   0   19.18    8.36
 -22   6   1    1.34    7.88
 -22   6   1   -3.99    8.09
  22  -6  -1    9.45    8.27
 -22   6  -1    6.73    8.69
 -22   6  -1   27.02    9.76
  22   6  -1   17.23    9.28
  22   6   1    4.87    6.15
  22  -6   1   -0.73    9.34
  22   6  -1    4.98    9.85
  22   6   1    8.43    7.50
  22   6  -1   -9.35   10.34
  22   6   1   -4.11    5.64
 -22   6   2   23.81    8.13
 -22   6   2    9.49    6.15
  22   6  -2   12.68   15.29
 -22   6  -2    4.70   11.88
  22   6  -2   12.07   17.21
  22   6  -2    9.88    7.28
 -22   6  -2    6.20    7.44
  22   6   2    6.96    6.21
  22  -6   2   14.50    6.88
 -22  -6   2   19.86    9.62
  22   6   2   12.84    7.46
  22   6   2    4.94    8.00
  22  -6  -2   -0.30    8.78
  23   0   0   28.43    8.48
  23   0   0   27.99    7.18
 -23   0   0   13.04    8.35
 -23   0   0   16.24    7.59
  23   0  -1    2.63    7.18
  23   0   1    5.12    6.97
  23   0   1    4.00    5.90
 -23   0   1   -1.01    7.96
 -23   0  -1    0.38    8.48
 -23   0   1    2.04    7.67
 -23   0  -1   -4.29    7.32
  23   0  -1   14.50    7.69
  23   0  -2  132.33    8.00
  23   0   2  139.00    8.30
  23   0   2  179.35    8.46
 -23   0   2  146.90    6.42
 -23   0   2  164.17    8.86
 -23   0  -2  133.32    7.19
  23   0  -2  161.95    8.75
 -23   0  -2  142.92    6.05
  23   0  -3    5.66    7.92
  23   0  -3    3.87    7.76
  23   0   3    4.25    8.14
  23   0   3   -8.04    7.84
 -23   0   3   -1.11    8.00
 -23   0   3   13.21    8.35
 -23   0  -3    5.66    7.85
  23   0  -4  183.70    6.66
  23   0   4  159.86   10.08
 -23   0   4  179.34    8.96
  23   0   4  180.62    6.77
 -23   0   4  151.70    9.77
  23   0  -4  212.43    9.87
 -23   0  -4  168.63    8.90
  23   0  -5    3.19   10.19
  23   0   5    3.32   15.87
 -23   0   5    0.19    9.56
 -23   0   5    3.54    6.68
  23   0   5   17.95    9.61
 -23   0  -5  -11.51    9.70
  23  -1   0   53.38    7.19
  23   1   0   54.36    8.44
  23   1   0   60.00    7.72
 -23   1   0   49.39    8.03
 -23  -1   0   55.04    6.04
 -23   1   0   56.02    5.89
 -23  -1   0   55.68    5.36
  23  -1   0   45.48    6.18
  23   1  -1    1.75    8.25
  23  -1  -1   14.39    7.07
  23  -1   1   -1.91    7.99
  23  -1   1    1.77    7.15
  23   1  -1   -4.80    5.20
  23   1   1    6.26    7.39
  23   1   1    5.67    5.90
 -23   1   1    2.20    7.54
 -23   1   1   -4.46    8.02
 -23  -1   1    2.33    8.23
 -23   1  -1    2.45    5.89
 -23  -1  -1    5.98    8.64
 -23   1  -1   22.15    7.41
 -23  -1   1    9.11    7.41
 -23  -1  -1   14.02    4.97
  23  -1  -1   -4.34    7.90
 -23   1  -2   40.60    8.93
  23  -1  -2   39.77    5.14
  23  -1   2   35.86    7.65
  23   1  -2   41.98    7.88
  23  -1   2   47.49    7.95
  23   1   2   28.97    7.62
 -23   1   2   46.43    7.65
 -23   1   2   26.63    8.47
  23   1   2   55.99    7.90
 -23  -1   2   32.47    5.71
  23  -1  -2   36.78    7.94
 -23  -1  -2   33.34    8.28
 -23  -1   2   37.31    7.96
 -23   1  -2   29.21    7.78
  23   1  -2   30.12    8.31
 -23  -1  -2   35.23    5.34
  23  -1  -3   -0.49    5.45
  23  -1   3    7.09    9.53
  23   1  -3    3.28    8.31
  23  -1  -3    7.74    7.87
  23   1  -3    4.27    8.18
  23  -1   3    3.43    7.89
 -23   1   3   13.64    8.20
 -23   1   3   13.15    7.49
  23   1   3    5.31    7.81
 -23  -1   3    3.47    5.79
  23   1   3    3.98    7.83
 -23  -1   3   17.57    8.02
 -23   1  -3   -4.06    7.98
 -23  -1  -3    8.29    7.81
  23   1  -4   17.91    9.01
  23   1  -4   11.77   10.50
 -23   1   4   12.61    8.62
  23  -1   4   20.86    8.50
 -23   1   4   21.56    5.81
  23   1   4    0.49    8.64
  23  -1  -4    2.16    8.12
 -23  -1   4   14.96    9.17
  23   1   4    5.65    5.78
 -23  -1   4   12.07   10.81
 -23   1  -4    9.88    8.67
 -23  -1  -4   -0.59    8.23
  23   1  -5    4.19    7.11
 -23   1   5    3.89    9.49
  23  -1   5   12.30    9.80
 -23   1   5    1.18    9.82
  23   1   5    7.40   11.92
 -23  -1   5   20.18   10.08
  23   1   5   -0.48    9.37
 -23  -1   5    8.53   13.93
  23  -1  -5   10.16    9.16
 -23   1  -5    7.11    9.75
 -23  -1  -5   14.31    6.55
 -23  -1   5   14.20   20.06
  23  -2   0   22.23    7.14
  23   2   0   10.54    7.74
  23   2   0   -8.66    6.27
 -23   2   0   -9.06    8.27
 -23   2   0   11.52    5.87
 -23  -2   0    3.23    6.18
 -23  -2   0   10.44    7.29
  23  -2   0   16.31    5.80
  23  -2   1    7.06    5.81
  23  -2   1    2.61    7.17
  23   2  -1    2.11    8.32
  23   2  -1    6.29    7.85
 -23   2   1    4.18    7.69
  23   2   1    2.54    7.64
 -23   2   1    3.43    5.88
 -23   2  -1    5.30    5.84
  23   2   1   -0.04    5.60
 -23  -2   1    1.12    5.93
 -23   2  -1    5.56    5.47
 -23  -2  -1    6.53    6.02
  23  -2  -1    1.65    8.24
 -23  -2   1    3.53    7.32
 -23  -2  -1   -0.39    4.87
  23  -2   2   81.49    6.11
  23   2  -2   96.00    8.56
 -23   2   2   87.62    8.79
 -23   2   2   89.32    7.93
  23   2   2   80.32    5.95
  23  -2  -2   93.90    8.32
  23   2   2  106.70    8.25
 -23  -2   2   83.56    6.49
 -23   2  -2   99.27   11.56
 -23   2  -2   93.22    8.27
 -23  -2   2   92.36    7.96
  23   2  -2  100.68   10.53
 -23  -2  -2   96.25    7.43
  23  -2  -3    5.11    8.11
  23  -2   3    2.46    5.71
  23   2  -3   12.11   10.29
  23   2  -3    9.39    8.71
 -23   2   3   14.90    8.27
 -23   2   3   11.85    5.53
  23   2   3    1.55    7.97
 -23  -2   3    5.25    8.58
  23   2   3   -6.56    7.63
 -23   2  -3    6.70    5.88
 -23  -2   3    6.82    9.71
 -23  -2  -3    8.70    5.22
 -23   2   4  105.90    8.99
  23   2  -4   98.00    7.26
  23  -2   4  106.78    6.67
 -23   2   4  123.15    6.60
  23  -2  -4  113.51    8.85
  23   2   4  100.90    8.94
 -23  -2   4  111.77    7.12
  23   2   4  123.82    8.63
 -23   2  -4  117.20    9.20
 -23  -2  -4  117.27    8.53
 -23   3   0  272.23    9.55
  23   3   0  264.52    9.45
 -23   3   0  260.06    9.14
  23   3   0  280.01   10.27
 -23  -3   0  212.57    7.52
  23  -3   0  248.32    9.28
 -23  -3   0  263.05    8.43
  23   3  -1   -1.20    8.82
 -23   3   1   -4.48    7.64
 -23   3   1    3.94    5.93
  23   3  -1    5.45    8.37
 -23   3  -1    0.74    8.21
  23   3   1   -1.02    5.68
 -23   3  -1    7.22    8.16
  23   3   1   -1.63    5.80
 -23  -3   1    6.61    8.58
  23  -3  -1    1.43    5.81
 -23  -3  -1    1.97    8.35
  23  -3   1   -5.02    6.00
 -23  -3   1    6.37    7.05
 -23  -3  -1   16.73    6.86
 -23   3   2  189.95    8.73
 -23   3   2  188.96    8.57
  23   3  -2  174.57    6.93
  23  -3  -2  172.47    6.47
  23   3   2  180.69    8.53
 -23   3  -2  180.44   10.39
 -23  -3   2  180.30    9.28
  23   3   2  199.04    8.35
 -23   3  -2  195.76    9.02
  23   3  -2  195.69   11.84
 -23  -3  -2  176.82    7.89
  23  -3   2  194.23    9.00
 -23  -3   2  184.25   10.51
  23  -3  -3    2.43    5.67
  23  -3   3    7.95    5.86
 -23   3   3   -3.58    7.92
  23   3  -3   14.48    9.33
  23   3  -3    6.83   18.78
 -23   3   3    3.31    8.31
  23   3   3    3.72    7.93
 -23  -3   3    4.83    9.08
  23   3   3   -3.21    7.81
 -23   3  -3   -6.92    6.17
  23   3  -3    1.56   18.41
 -23  -3  -3   -3.73    7.47
 -23   3   4   47.39    8.65
  23  -3   4   53.57    9.33
  23   3  -4   58.32   10.07
 -23   3   4   40.67    6.47
  23   3   4   26.12    6.10
 -23  -3   4   32.17   10.15
  23   3   4   35.95    5.88
  23  -3  -4   38.97    8.81
 -23   3  -4   30.88    6.79
 -23   4   0    4.67    8.16
 -23   4   0    0.77    8.34
  23   4   0   -1.65    6.13
  23   4   0    9.39    6.94
  23   4   0    6.92    8.53
  23  -4   0   -8.08    8.32
 -23  -4   0   -1.09    6.50
  23   4  -1    2.77    7.45
 -23   4   1   13.01    8.00
 -23   4   1   -1.85    5.35
  23   4   1    4.97    6.97
 -23   4  -1   -2.76    8.86
  23   4  -1    0.32    9.35
  23   4  -1    7.21    6.23
 -23   4  -1    1.99    8.54
  23   4   1   -2.85    8.00
  23  -4  -1   12.08    8.53
  23   4   1    0.39    7.90
 -23  -4   1   10.82    6.38
  23  -4   1   -0.76    6.23
  23   4   2   13.71    5.30
 -23   4   2   16.62    5.93
  23  -4  -2   18.53    8.46
 -23   4   2    3.36    5.59
  23   4  -2   21.27    9.24
 -23   4  -2   10.59    9.36
  23   4   2   19.48    8.02
  23   4   2   15.02    6.88
 -23   4  -2    6.96    6.58
  23   4  -2   16.53   11.16
 -23  -4   2   13.20    6.47
  23  -4   2   21.20    8.91
  23   4  -2   12.09   11.38
 -23   4   3    4.18    5.66
 -23   4   3   10.12    5.93
  23   4  -3    7.84    9.90
  23   4   3    3.89    5.68
 -23  -4   3    9.01    6.88
  23   4   3   15.18    7.52
 -23   4  -3   15.81    6.55
  23   4   3   16.75    7.43
  23  -4  -3    5.61    8.42
  23  -4   3   11.92    9.44
 -23   4   4   18.57    6.00
  23   4   4   -0.05    8.24
  23   4  -4   15.43   10.44
 -23   4   4   -5.25    7.07
  23   4   4   12.80    5.93
  23  -4  -4   14.19    9.15
 -23  -4   4   15.66   10.49
  23   4   4   25.43    7.93
 -23   4  -4   16.41    7.15
  23  -4   4   17.60    9.73
 -23   5   0  227.64    9.50
 -23   5   0  187.51    6.91
  23   5   0  245.41    9.15
  23   5   0  194.70    9.24
  23  -5   0  194.53    9.28
  23   5   0  242.13    9.83
 -23   5   1   11.57    7.90
 -23   5   1   16.10    5.75
  23   5   1    4.94    7.73
 -23   5  -1   -1.41    8.51
  23  -5  -1   -4.70    8.67
 -23   5  -1   20.51    8.89
  23   5  -1   10.40    8.92
  23   5  -1   13.63   11.85
  23   5   1   -2.07    8.40
  23  -5   1   -1.95    8.87
 -23  -5   1    9.39    8.94
  23   5  -1    7.11   10.72
  23   5   1   -5.68    7.36
  23   5  -2  168.92   15.53
  23  -5  -2  148.42    8.88
 -23   5   2  134.45    8.62
 -23   5   2  128.44    6.57
  23   5  -2  167.78   10.10
 -23   5  -2  155.60   12.93
  23   5   2  155.52    8.80
 -23   5  -2  166.28    7.79
 -23  -5   2  151.59    9.87
  23   5   2  181.20    8.16
  23   5  -2  215.48   15.69
  23  -5   2  149.16   10.06
  23   5   2  167.88    8.07
 -23   5   3   -9.52    8.37
  23   5   3    2.87    5.66
 -23   5   3   -5.56    8.82
  23   5  -3   17.90   10.29
  23   5   3    7.34    8.44
 -23   5  -3    1.62    7.33
 -23  -5   3    3.76    7.43
  23   5   3   15.18    7.49
  23  -5   3   -4.66    9.78
  23  -5  -3   -4.60    8.99
  23   6   0    6.21    8.83
 -23   6   0  -11.34    8.40
 -23   6   0    1.37    9.00
  23  -6   0   -3.25    6.33
  23   6   0    0.48    8.74
  23   6   0    7.34    8.70
 -23   6   1    6.36    8.33
  23  -6  -1   -6.52    9.04
 -23   6   1    2.92    5.95
 -23   6  -1   -4.51    8.82
 -23   6  -1   -1.38    7.11
  23   6  -1    1.02    6.72
  23   6   1    7.19    6.22
  23   6  -1    0.40   10.33
  23  -6   1   17.18    9.45
  23   6  -1    8.51   13.24
  23   6   1   -0.03    8.24
  23   6   1    8.53    8.08
  24   0   0   76.89    8.62
  24   0   0   59.83    7.14
 -24   0   0   61.11    8.25
 -24   0   0   51.85    7.62
  24   0  -1    1.59    7.29
  24   0   1   -1.19    7.24
  24   0   1   -1.16    8.58
 -24   0   1    7.31    7.88
 -24   0  -1    3.88    8.51
 -24   0   1    3.71    5.40
 -24   0  -1    5.68    7.53
  24   0  -1   -0.18    8.20
  24   0  -2  197.46    6.27
  24   0   2  217.79    8.81
  24   0   2  245.70    8.76
 -24   0   2  233.76    6.48
 -24   0   2  232.67    9.32
  24   0  -2  210.32    9.27
 -24   0  -2  221.67    8.30
 -24   0  -2  208.87    7.71
  24   0  -3   11.95    5.43
  24   0   3    7.53    8.31
  24   0  -3   -2.49    8.18
  24   0   3   -1.98    5.58
 -24   0   3   13.80    7.80
 -24   0   3    2.55    8.48
 -24   0  -3   19.54    7.84
  24   0  -4   97.30    6.57
  24   0   4   93.58   11.69
 -24   0   4  105.60    8.92
  24   0   4  103.93    6.47
 -24   0   4   86.16    9.67
  24   0  -4  111.16    9.35
 -24   0  -4   92.56    8.96
  24   0   5   -1.45   16.52
 -24   0   5   -3.84   10.04
  24  -1   0    3.32    5.08
  24   1   0   -7.47    8.65
  24   1   0   -3.04    5.15
 -24   1   0    7.76    5.75
 -24  -1   0   14.19    8.15
 -24   1   0    5.23    5.55
 -24  -1   0    5.22    7.43
  24  -1   0   -5.01    8.21
  24   1  -1    6.91    8.21
  24  -1  -1    0.92    7.40
  24  -1   1   14.23    8.33
  24  -1   1    6.39    7.31
  24   1  -1   -0.46    5.33
  24   1   1   17.28    7.53
  24   1   1   20.25    8.43
 -24   1   1   16.20    7.96
 -24   1   1    6.08    8.25
 -24  -1   1    0.66    8.10
 -24   1  -1    5.31    5.86
 -24  -1  -1    9.44    6.43
 -24   1  -1   17.71    7.91
 -24  -1   1    8.66    7.53
 -24  -1  -1   12.10    7.62
  24  -1  -1   -1.19    7.99
  24  -1  -2   20.53    7.52
  24  -1   2   18.49    9.27
  24   1  -2   32.42    8.03
  24  -1   2   42.87    7.95
 -24   1  -2   29.04    9.09
  24   1   2   23.23    7.72
 -24   1   2   13.42    7.84
  24   1   2   38.42    5.83
 -24   1   2   31.33    8.57
 -24  -1   2   25.83    8.23
  24  -1  -2   33.85    8.11
 -24  -1  -2   18.75    8.64
 -24  -1   2   21.21    7.65
 -24   1  -2   21.05    7.75
  24   1  -2   25.23    8.23
 -24  -1  -2   18.03    7.67
  24  -1  -3   38.18    7.84
  24  -1   3   44.83   10.22
  24   1  -3   43.55    6.09
  24  -1  -3   44.00    8.67
  24  -1   3   27.63    8.14
  24   1  -3   48.51    8.65
 -24   1   3   31.67    8.93
  24   1   3   32.50    8.17
 -24   1   3   45.86    5.65
 -24  -1   3   42.86    6.08
  24   1   3   36.97    5.79
 -24  -1   3   38.86    8.49
 -24   1  -3   42.93    5.91
 -24  -1  -3   34.56    7.90
  24   1  -4    5.91    6.48
  24  -1   4   24.20    8.88
 -24   1   4   11.86    6.55
  24   1  -4   16.53   11.17
  24   1   4    7.71    8.75
 -24   1   4   12.93    8.71
 -24  -1   4   37.72    8.89
  24   1   4   15.99    8.66
 -24  -1   4   11.78   10.81
  24  -1  -4   15.63    8.80
 -24   1  -4    5.07    8.98
 -24  -1  -4    0.14    8.83
  24  -2   0   44.34    7.40
  24   2   0   69.30    8.99
  24   2   0   44.84    5.71
 -24   2   0   42.49    6.23
 -24   2   0   55.21    8.61
 -24  -2   0   59.40    6.19
 -24  -2   0   51.17    7.52
  24  -2   0   55.68    6.48
  24  -2   1   39.32    7.43
  24   2  -1   53.87    8.67
  24   2  -1   47.29    8.07
 -24   2   1   51.97    8.08
  24   2   1   35.15    7.84
 -24   2   1   40.01    6.07
  24   2   1   62.96    8.46
 -24   2  -1   50.37    8.54
 -24  -2   1   35.75    8.53
 -24   2  -1   38.18    5.81
 -24  -2  -1   40.91    6.32
  24  -2  -1   35.62    8.31
 -24  -2   1   42.96    7.64
 -24  -2  -1   39.65    5.30
  24  -2   1   46.92    8.44
  24  -2   2  159.05    8.61
  24   2  -2  150.57    8.75
 -24   2   2  150.04    9.29
 -24   2   2  161.07    6.23
  24   2   2  125.37    6.52
  24  -2  -2  152.01    8.73
  24   2   2  169.49    6.79
 -24  -2   2  160.07    8.94
 -24   2  -2  163.79   12.13
 -24   2  -2  147.83    6.34
 -24  -2   2  151.10   10.56
  24   2  -2  158.77    9.62
 -24  -2  -2  155.66    8.29
  24  -2  -3   -2.61    8.26
  24  -2   3   17.96    8.34
  24   2  -3    3.24    6.24
  24   2  -3   10.01   10.53
 -24   2   3   25.38    8.49
 -24   2   3   14.98    7.93
  24   2   3    8.04    5.87
 -24  -2   3    6.10    8.82
  24   2   3   -4.62    8.29
 -24   2  -3    4.88    8.49
 -24  -2   3    6.28    8.15
 -24  -2  -3    7.82    7.91
  24   2  -4   76.72   10.04
 -24   2   4   84.50    9.30
  24  -2   4   74.58    6.65
 -24   2   4   83.17    8.96
  24   2   4   49.14    8.92
 -24  -2   4   69.71    9.81
  24   2   4   60.32    6.27
  24  -2  -4   62.58    9.10
 -24   2  -4   72.18    9.41
 -24  -2  -4   63.05    6.47
 -24   3   0   -0.42    8.43
  24   3   0    8.28    5.99
  24   3   0  -10.55    9.27
 -24   3   0   11.10    6.18
 -24  -3   0    9.03    8.93
  24  -3   0    1.71    9.09
 -24  -3   0   -9.29    7.41
  24   3  -1   -9.22    8.79
 -24   3   1    8.77    8.04
 -24   3   1   -7.90    8.50
  24   3  -1    2.25    5.99
 -24   3  -1    1.48    8.70
  24   3   1    4.74    5.74
  24   3   1    4.94    5.90
 -24   3  -1    6.45    5.92
 -24  -3   1    6.62    6.24
  24  -3  -1    1.15    5.92
 -24  -3  -1  -15.56    8.75
  24  -3   1   12.14    8.54
 -24  -3   1    0.66    7.26
 -24  -3  -1    1.06    5.15
 -24   3   2  144.14    8.76
 -24   3   2  117.66    6.02
  24   3  -2  132.22    6.93
  24  -3  -2  122.91    8.68
  24   3   2  118.78    8.53
 -24   3  -2  125.58   10.17
  24   3   2  140.32    8.51
 -24  -3   2  118.42    6.68
 -24   3  -2  118.16    6.56
  24   3  -2  121.25   11.58
 -24  -3  -2  121.26    7.84
  24  -3   2  123.92    8.72
 -24  -3   2  109.33    8.89
  24  -3  -3   15.82    8.38
  24  -3   3   12.73    8.39
 -24   3   3    5.80    5.98
  24   3  -3   14.17    9.61
 -24   3   3   14.63    8.33
  24   3   3   17.51    8.29
 -24  -3   3   23.51    9.23
  24   3   3   14.10    7.93
 -24   3  -3   19.94    8.40
  24   3  -3   16.61   16.96
  24   3  -3   13.80   16.68
 -24  -3  -3   13.06    7.85
  24  -3   4   56.27    6.52
 -24   3   4   52.82    9.13
  24   3  -4   36.26   10.32
 -24   3   4   46.45    9.35
  24   3   4   36.26    8.76
 -24  -3   4   44.05   10.19
  24   3   4   46.58    8.72
  24  -3  -4   50.72    9.14
 -24   3  -4   49.92    6.68
 -24   4   0   12.00    8.70
 -24   4   0   28.89    6.11
  24   4   0   11.44    8.82
  24   4   0   29.76    9.42
  24   4   0   23.89    5.22
  24  -4   0   14.49    8.92
 -24  -4   0   29.89    6.72
 -24   4   1   56.28    5.89
 -24   4   1   58.94    6.24
  24   4  -1   68.22    9.91
  24   4   1   69.62    7.71
 -24   4  -1   56.65    9.32
  24   4  -1   67.75    9.31
  24   4   1   50.09    8.64
 -24   4  -1   66.51    6.37
  24  -4  -1   59.76    6.49
  24   4   1   66.48    8.70
 -24  -4   1   53.64    6.70
  24  -4   1   49.05    6.61
  24   4  -1   70.83    8.06
 -24   4   2   32.31    6.11
 -24   4   2   33.16    5.69
  24  -4  -2   20.70    6.11
  24   4  -2   36.95    9.46
  24   4  -2   46.88   12.10
 -24   4  -2   32.93   11.46
  24   4   2   33.18    8.34
  24   4   2   50.21    5.43
 -24   4  -2   43.12    6.77
 -24  -4   2   22.89    9.36
  24   4   2   41.35    5.74
  24  -4   2   46.79    9.08
  24   4  -2   36.22   11.62
 -24   4   3    5.46    6.25
  24   4   3   14.31    7.77
 -24   4   3   18.18    8.92
  24   4  -3   12.39    7.12
  24   4   3    1.29    8.27
  24   4   3   15.84    7.91
 -24   4  -3    9.24    9.53
 -24  -4   3   -7.25    7.16
  24  -4  -3    9.94    9.00
  24  -4   3   11.34    9.18
 -24   5   0    0.42    8.68
  24   5   0    9.65    7.82
 -24   5   0   -0.75    8.83
  24   5   0    4.56    9.05
  24  -5   0   -7.94    9.18
  24   5   0    6.35    9.25
 -24   5   1   -1.27    8.25
 -24   5   1   -7.47    6.19
 -24   5  -1   -2.79    9.28
  24  -5  -1   -3.83    6.30
  24   5  -1    7.98    6.55
  24   5  -1   -3.94   10.19
 -24   5  -1    6.13    6.56
  24   5   1   16.55    8.59
  24   5   1    2.14    8.27
  24  -5   1    6.62    9.23
  24   5  -1    4.76    9.21
 -24  -5   1   -6.35    9.40
  24   5   1   -4.93    7.53
  24   5  -2   99.33   13.48
  24  -5  -2   66.45    6.74
 -24   5   2   83.23    6.47
 -24   5   2   89.61    6.60
  24   5  -2   82.80    7.23
 -24   5  -2   90.59   13.02
  24   5   2   90.81    9.03
 -24   5  -2  113.05    7.37
  24   5   2  117.50    8.40
 -24  -5   2   94.25    9.86
  24   5  -2  146.60   15.98
  24  -5   2   90.17    9.77
  24   5   2  109.06    8.21
  24   6   0   -0.30    9.20
 -24   6   0    0.11    8.76
 -24   6   0    2.46    6.72
  24  -6   0   22.64    6.71
  24   6   0    1.69    6.59
  24   6   0   10.71    9.32
 -24   6   1   15.37    6.35
 -24   6   1   28.03    9.30
  24  -6  -1   11.81    6.97
 -24   6  -1   20.58    9.52
 -24   6  -1   22.19    7.25
  24   6  -1   25.65    9.98
  24   6  -1   30.23   10.80
  24   6   1   11.22    9.26
  24  -6   1   13.61    9.93
  24   6  -1   18.68   14.39
  24   6   1   15.56    8.88
  24   6   1   39.67    8.41
  25   0   0   -8.35    8.34
  25   0   0    3.44    5.18
 -25   0   0    9.04    8.30
 -25   0   0    7.54    7.46
  25   0  -1    9.22    5.09
  25   0   1    2.15    8.37
  25   0   1    0.72    5.12
 -25   0   1   -3.03    8.13
 -25   0  -1   -0.58    8.57
 -25   0   1    9.08    7.62
 -25   0  -1    5.71    5.26
  25   0  -1   -1.57    8.12
  25   0  -2   43.43    7.88
  25   0   2   48.52    7.79
  25   0   2   53.77    6.24
 -25   0   2   48.14    8.54
 -25   0   2   45.37    8.52
 -25   0  -2   49.83    9.19
  25   0  -2   51.89    8.48
 -25   0  -2   43.47    7.78
  25   0  -3    9.45    8.17
  25   0   3    2.77    8.12
  25   0  -3   -3.66    8.46
  25   0   3    9.58    8.23
 -25   0   3   -2.59    8.24
 -25   0   3   -6.78    8.62
 -25   0  -3   -6.72    8.16
  25   0  -4   85.45    9.11
  25   0   4   74.56   11.38
  25   0   4   64.40    8.98
 -25   0   4   90.93    9.26
 -25   0   4   67.96    9.77
  25   0  -4   90.24    9.61
 -25   0  -4   74.39    9.02
  25  -1   0   35.88    7.20
  25   1   0   35.57    8.54
  25   1   0   30.05    5.38
 -25   1   0   40.65    8.19
 -25  -1   0   45.14    5.90
 -25   1   0   36.44    7.79
 -25  -1   0   30.41    5.26
  25  -1   0   45.85    6.04
  25  -1  -1  230.80    6.32
  25  -1   1  288.40    9.34
  25  -1   1  235.75    8.56
  25   1  -1  177.56    6.27
  25   1   1  184.87    6.37
  25   1   1  240.89    7.20
 -25   1   1  225.57    6.80
 -25  -1   1  240.42    9.19
 -25   1   1  252.45    9.26
 -25   1  -1  224.28    7.58
 -25  -1  -1  238.11    9.92
 -25   1  -1  243.89    8.69
 -25  -1   1  238.55    8.77
 -25  -1  -1  236.48    8.47
  25  -1  -1  240.98    7.35
  25   1  -1  264.52    9.55
  25  -1  -2   12.86    7.74
  25  -1   2   18.54    7.86
  25   1  -2   20.18    5.94
  25  -1   2   19.62    8.28
  25   1   2   11.85    7.78
 -25   1   2   30.62    7.91
  25   1   2   21.12    8.25
 -25   1   2   10.41    6.10
 -25  -1   2    7.62    8.43
  25  -1  -2   14.49    8.27
 -25   1  -2   19.16    9.31
 -25  -1  -2   11.98    8.77
 -25  -1   2   14.39    7.83
 -25   1  -2   20.99    5.46
  25   1  -2   17.16    8.25
 -25  -1  -2   15.43    7.93
  25  -1  -3   76.69    8.28
  25  -1   3   88.93   10.45
  25   1  -3   82.92    8.78
  25  -1  -3   78.29    6.49
  25  -1   3   85.41    8.45
  25   1  -3   74.21    9.37
  25   1   3   74.91    8.51
 -25   1   3   68.15    6.01
 -25   1   3   85.38    9.29
  25   1   3   86.85    8.70
 -25  -1   3   82.59    8.68
 -25  -1   3   82.24    8.84
 -25   1  -3   69.66    8.50
 -25  -1  -3   84.86    8.40
  25   1  -4   26.34    9.68
  25  -1   4   -9.38    8.58
 -25   1   4   -4.83    9.21
  25   1   4   10.91   11.11
 -25   1   4   15.76    8.62
  25   1  -4   10.10    9.67
 -25  -1   4    9.99    8.95
  25   1   4    9.30    8.84
 -25  -1   4    4.12   10.87
  25  -1  -4   15.59    8.94
 -25   1  -4   -6.53    6.28
 -25  -1  -4    8.91    8.84
  25  -2   0   -0.19    7.34
  25   2   0    5.17    8.95
  25   2   0   -1.76    7.91
 -25   2   0    5.39    8.42
 -25   2   0   -1.38    8.48
 -25  -2   0    2.47    8.79
 -25  -2   0   -1.33    5.31
  25  -2   0   17.08    8.75
  25  -2   1   15.92    7.51
  25   2  -1   22.89    8.37
  25   2  -1   11.32    6.24
  25   2   1   18.86    5.46
 -25   2   1   16.36    5.58
  25   2   1   15.67    8.85
 -25   2   1   30.53    8.72
 -25   2  -1   15.98    6.15
 -25  -2   1   12.42    6.36
 -25   2  -1    9.69    5.83
 -25  -2  -1   12.26    6.61
  25  -2  -1   17.77    8.37
 -25  -2   1   15.69    7.68
 -25  -2  -1   20.06    5.31
  25  -2   1   18.84    5.83
  25  -2   2   34.47    8.10
  25   2  -2   30.41    8.32
 -25   2   2   35.15    8.33
 -25   2   2   26.41    8.88
  25   2   2   25.93    5.88
  25   2   2   35.99    9.00
  25  -2  -2   46.09    8.48
 -25  -2   2   30.95    5.99
 -25   2  -2   43.29   11.45
 -25   2  -2   51.11    5.82
  25   2  -2   35.69   10.62
 -25  -2   2   27.61    8.14
 -25  -2  -2   28.78    8.07
  25  -2  -3   35.53    8.80
  25  -2   3   52.66    8.01
  25   2  -3   44.67    8.96
  25   2  -3   39.58   11.36
 -25   2   3   33.26    9.04
 -25   2   3   29.41    6.07
  25   2   3   33.80    8.56
  25   2   3   28.01    6.24
 -25  -2   3   38.51    6.31
 -25   2  -3   38.11    5.82
 -25  -2   3   32.18   10.32
 -25  -2  -3   35.74    8.34
  25   2  -4   56.80    9.84
  25  -2   4   51.33    6.55
 -25   2   4   47.58    9.67
 -25   2   4   51.43    6.56
  25   2   4   39.79    9.04
 -25  -2   4   58.53    7.02
  25   2   4   80.64    8.97
  25  -2  -4   58.30    9.47
 -25   2  -4   34.40    6.65
 -25  -2  -4   50.58    8.96
 -25   3   0  172.51    9.57
  25   3   0  154.73    9.30
  25   3   0  173.32   10.13
 -25   3   0  152.56    9.35
 -25  -3   0  148.68    9.80
  25  -3   0  152.58    9.68
 -25  -3   0  157.46    8.24
  25   3  -1   80.57    9.39
 -25   3   1   76.44    8.70
  25   3  -1   82.74    6.83
 -25   3   1   78.11    8.98
  25   3   1   55.54    6.10
 -25   3  -1   78.66    9.21
  25   3   1   85.75    6.80
 -25   3  -1   86.25    6.42
 -25  -3   1   84.39    6.91
  25  -3  -1   53.39    6.41
 -25  -3  -1   73.17    9.10
  25  -3   1   85.02    8.89
 -25  -3   1   74.63    8.04
 -25  -3  -1   67.37    5.78
 -25   3   2   82.11    9.00
  25   3  -2   95.50    6.65
 -25   3   2   82.40    6.39
  25  -3  -2   70.74    8.79
  25   3   2   74.70    8.86
 -25   3  -2   88.77   12.32
  25   3   2   95.49    8.67
 -25  -3   2   70.26    9.20
 -25   3  -2   99.41    6.44
  25   3  -2   88.08    9.39
  25  -3   2   90.20    8.71
 -25  -3  -2   83.76    5.91
 -25  -3   2   77.82    8.59
  25   3  -3   24.13   15.92
  25  -3   3   37.66    8.59
  25  -3  -3   14.57    6.17
  25   3  -3   30.57   17.27
 -25   3   3   24.01    6.40
  25   3  -3   18.82    9.54
 -25   3   3   25.03    6.30
  25   3   3   31.76    8.61
 -25  -3   3   26.27    6.91
  25   3   3   30.69    6.00
 -25   3  -3   21.71    8.76
 -25  -3  -3   24.32    5.75
  25  -3   4   21.73    9.42
 -25   3   4   12.57    6.77
  25   3  -4   22.87    7.55
 -25   3   4   18.73    6.66
  25   3   4   20.06    6.40
 -25  -3   4   30.60   10.23
  25   3   4   35.45    8.96
  25  -3  -4   32.42    6.75
 -25   3  -4   16.38    9.53
 -25   4   0   -4.89    9.01
  25   4   0   -4.28    7.55
 -25   4   0   -3.27    8.73
  25   4   0    5.51    6.13
  25   4   0   -2.42    9.31
  25  -4   0    6.00    9.16
 -25  -4   0    2.11    6.71
 -25   4   1   19.61    5.88
  25   4  -1   23.77    9.86
 -25   4   1   31.81    6.62
  25   4  -1   37.27    9.23
 -25   4  -1   25.22    9.37
  25   4   1   28.84    8.86
 -25   4  -1   54.03    6.40
  25  -4  -1   24.12    6.47
  25   4   1   28.16    6.60
  25   4  -1   37.97    8.21
 -25  -4   1   27.73    6.51
  25  -4   1   18.88    6.48
 -25   4   2    7.10    6.21
  25  -4  -2   16.26    8.69
  25   4  -2   11.18    9.86
 -25   4   2   13.06    6.15
  25   4  -2   28.52    9.57
  25   4   2   14.99    7.93
  25   4   2    2.78    8.78
 -25   4  -2   13.59   12.06
 -25   4  -2   14.69    6.55
  25   4   2   12.17    6.12
 -25  -4   2   24.78    9.67
  25  -4   2    6.56    6.53
  25   4  -2   10.82    9.35
  25   4   3   63.32    8.38
 -25   4   3   51.17    6.74
 -25   4   3   61.08    9.44
  25   4  -3   57.64    7.52
  25   4   3   44.49    9.03
 -25  -4   3   55.51   10.38
  25   4   3   46.12    8.52
 -25   4  -3   79.84    9.65
  25  -4   3   51.96    6.70
  25  -4  -3   49.30    9.37
  25   5   0  127.11    6.76
 -25   5   0  130.05    9.66
 -25   5   0  125.24    7.27
  25   5   0  108.70    6.83
  25   5   0  137.00   10.29
  25  -5   0   92.63    7.46
 -25   5   1    6.65    8.60
 -25   5   1   10.67    9.27
 -25   5  -1    8.78   11.82
  25   5  -1    3.95   10.11
  25   5  -1  -16.18    9.48
  25  -5  -1    5.00    6.39
 -25   5  -1    9.67    9.53
  25   5   1    9.98    9.11
  25   5   1    8.85    6.31
  25  -5   1    7.45    9.51
 -25  -5   1  -17.84    9.72
  25   5  -1    6.63    9.41
  25   5   1    2.35    8.23
  25   5  -2   80.60   13.34
  25  -5  -2   58.68    9.36
 -25   5   2   58.98    9.06
 -25   5   2   56.41    6.65
  25   5  -2   48.83    7.31
 -25   5  -2   64.46   13.30
  25   5   2   68.42    9.16
 -25   5  -2   69.76    7.39
  25   5  -2  104.80   18.60
  25   5   2   75.56    8.65
 -25  -5   2   57.57   10.21
  25  -5   2   45.46   10.30
  25   5   2   72.36    6.12
  26   0   0  294.04    9.69
  26   0   0  211.04    6.30
 -26   0   0  270.11    9.42
 -26   0   0  253.29    8.51
  26   0  -1   -0.04    7.27
  26   0   1   -6.22    8.33
  26   0   1    2.62    5.25
 -26   0   1    3.35    8.34
 -26   0  -1    1.60    8.71
 -26   0   1    2.30    7.77
 -26   0  -1    5.75    7.49
  26   0  -1    1.00    8.41
  26   0  -2  130.05    6.20
  26   0   2  152.84    8.30
  26   0   2  165.51    6.44
 -26   0   2  161.01    9.01
 -26   0   2  144.69    6.75
 -26   0  -2  160.56    9.86
  26   0  -2  134.46    6.67
 -26   0  -2  147.74    6.03
  26   0  -3    0.71    8.15
  26   0   3    1.48    8.35
  26   0  -3    2.77    8.52
  26   0   3  -10.52    8.39
 -26   0   3    3.36    5.84
 -26   0   3    1.71    8.63
 -26   0  -3   -6.42    5.81
  26   0  -4   32.21    9.34
  26   0   4   43.95   11.26
  26   0   4   34.65    8.95
 -26   0   4   45.89    6.46
 -26   0   4   40.80    9.84
  26   0  -4   45.18    9.88
 -26   0  -4   57.57    8.92
  26  -1   0    0.37    5.15
  26   1   0    2.73    6.15
  26   1   0    9.21    7.36
 -26   1   0   -2.55    8.39
 -26  -1   0    8.55    8.32
 -26   1   0   -9.04    8.02
 -26  -1   0    0.64    7.51
  26  -1   0    5.48    8.66
  26  -1  -1   90.31    7.69
  26  -1   1  115.75    6.55
  26  -1   1   90.59    7.91
  26   1  -1   88.96    7.77
  26   1   1   98.10    7.87
  26   1   1   98.53    8.94
 -26   1   1   96.35    8.81
 -26  -1   1   88.80    6.51
 -26   1   1  102.60    8.49
 -26   1  -1   96.30    9.11
 -26  -1  -1   90.82    9.36
 -26   1  -1  104.53    8.06
 -26  -1   1   80.55    5.96
 -26  -1  -1   90.61    5.88
  26  -1  -1  105.68    9.11
  26   1  -1   96.88    6.60
  26  -1  -2    0.44    7.83
  26  -1   2   -7.26    7.61
  26  -1   2   -0.79    8.06
  26   1  -2    2.47    7.82
  26   1   2    9.34    7.93
  26   1   2   -0.97    6.07
 -26   1   2   -0.43    8.37
 -26   1   2   -9.31    6.39
 -26  -1   2   13.04    8.30
  26  -1  -2   -2.24    6.06
 -26   1  -2    2.93    9.15
 -26  -1  -2   -2.10    9.15
 -26  -1   2    7.61    7.83
 -26   1  -2   21.08    7.65
  26   1  -2    7.07    8.50
 -26  -1  -2   -2.17    8.04
  26  -1  -3  159.49    8.59
  26  -1   3  181.60   11.32
  26   1  -3  189.49    6.87
  26  -1  -3  194.29    9.82
  26  -1   3  194.98    8.97
  26   1   3  181.62    9.33
  26   1  -3  198.91   10.38
 -26   1   3  189.96    9.12
 -26   1   3  195.42   10.01
  26   1   3  202.01    9.55
 -26  -1   3  215.96    9.14
 -26  -1   3  196.02    9.61
 -26   1  -3  189.43    8.81
 -26  -1  -3  196.57    9.02
  26   1  -4    3.54    9.22
  26  -1   4    3.86    8.84
  26   1   4    3.30    9.29
 -26   1   4    8.30    9.59
 -26   1   4    4.00    6.23
  26   1   4    6.54    6.36
 -26  -1   4    7.35    8.89
  26   1  -4    3.26   12.45
 -26  -1   4    0.10   10.91
  26  -1  -4    6.94    9.44
 -26   1  -4   -7.97    6.34
 -26  -1  -4   10.49    9.05
  26  -2   0  144.74    8.07
  26   2   0  192.81    9.81
  26   2   0  139.79    6.47
 -26   2   0  145.54    9.30
 -26   2   0  144.44    7.06
 -26  -2   0  142.69    9.64
 -26  -2   0  154.66    8.33
  26  -2   0  124.30    6.81
  26  -2   1   22.22    5.53
  26   2  -1   25.37    8.65
  26   2  -1   24.56    5.89
  26   2   1   24.49    8.12
 -26   2   1   30.96    8.47
  26   2   1   32.44    9.16
 -26   2   1   31.24    6.41
 -26   2  -1   24.92    8.85
 -26  -2   1   27.36    8.27
 -26   2  -1   23.67    6.01
 -26  -2  -1   24.10    6.59
  26  -2  -1   30.51    8.72
 -26  -2   1   28.82    7.87
 -26  -2  -1   24.03    5.71
  26  -2   1   26.48    9.05
  26  -2   2  101.83    6.37
  26   2  -2  103.03    8.84
 -26   2   2  101.72    8.84
  26   2   2   79.11    6.44
 -26   2   2  101.84    6.86
  26   2   2  103.07    9.32
  26  -2  -2  106.41    9.06
 -26  -2   2   99.46    8.99
 -26   2  -2  100.81   12.08
 -26   2  -2  111.09    8.42
  26   2  -2  107.15    9.43
 -26  -2   2   88.22    8.55
 -26  -2  -2   88.04    8.42
  26  -2   3   22.42    8.38
  26  -2  -3   13.74    6.22
  26   2  -3   19.44    6.62
  26   2  -3   35.79   11.80
 -26   2   3   21.55    6.54
 -26   2   3   30.92    8.47
  26   2   3   26.73    8.74
  26   2   3   25.13    8.92
 -26  -2   3   35.56    8.89
 -26   2  -3   30.49    8.36
 -26  -2   3   25.25   10.57
 -26  -2  -3   10.13    8.47
  26   2  -4   32.23    9.82
  26  -2   4   39.83    9.23
 -26   2   4   28.51    9.82
 -26   2   4   24.27    9.49
  26   2   4   16.74    9.47
 -26  -2   4   24.96    6.70
  26   2   4   29.71    6.39
  26  -2  -4   27.02    9.68
 -26   2  -4   34.87    9.49
  26   2  -4   43.43   26.55
 -26  -2   4   31.12   24.53
 -26  -2  -4   35.58    8.86
  26   3   0    5.55    6.11
  26   3   0    9.53    6.71
 -26   3   0    0.12    8.93
 -26   3   0   -2.39    6.57
 -26  -3   0   -2.87    9.50
  26  -3   0    3.96    6.33
 -26  -3   0    3.36    7.63
  26   3  -1   34.85    9.06
  26   3  -1   26.13    9.12
 -26   3   1   27.99    8.70
 -26   3   1   27.21    6.76
  26   3   1   28.85    8.83
 -26   3  -1   27.91    9.06
  26   3   1   44.18    9.42
 -26   3  -1   26.44    6.31
 -26  -3   1   16.61    9.67
  26  -3  -1   29.72    6.69
 -26  -3  -1   26.74    6.77
  26  -3   1   32.51    6.39
 -26  -3   1   36.93    7.90
 -26  -3  -1   40.78    7.88
  26   3  -2   -3.76    6.37
 -26   3   2   -0.61    6.43
 -26   3   2    3.52    8.47
  26  -3  -2    6.38    8.70
  26   3   2    9.90    8.51
  26   3   2   20.95    8.86
 -26   3  -2    3.89    9.86
 -26  -3   2   -2.03    9.05
 -26   3  -2   10.83    6.06
  26   3  -2   11.60    9.05
  26  -3   2   14.10    8.42
 -26  -3  -2    6.64    5.60
 -26  -3   2    0.71    8.37
  26  -3   3   34.97    6.11
  26  -3  -3   45.26    9.21
  26   3  -3   62.11   17.36
  26   3  -3   62.89    6.83
 -26   3   3   41.42    6.78
 -26   3   3   49.23    9.10
  26   3   3   58.70    6.58
  26   3   3   51.94    6.53
 -26  -3   3   44.09    9.52
  26   3  -3   84.49   16.46
 -26   3  -3   47.55   15.41
 -26   3  -3   50.48    6.66
 -26  -3  -3   52.99    8.52
 -26   4   0   20.26    9.37
  26   4   0   23.39    9.48
 -26   4   0   39.38    6.75
  26   4   0   28.23    5.63
  26   4   0   47.40    9.93
 -26  -4   0   35.46   10.11
  26  -4   0   64.13    9.35
  26   4  -1   80.64   10.60
  26   4  -1   64.37    9.79
 -26   4   1   54.80    9.23
 -26   4   1   45.44    9.51
  26   4  -1   59.36    6.99
 -26   4  -1   54.98    9.69
  26   4   1   56.64    6.69
 -26   4  -1   62.58    9.30
  26  -4  -1   50.41    6.76
  26   4   1   68.77    6.71
 -26  -4   1   50.29    6.93
  26  -4   1   65.44    9.68
 -26   4   2   28.71    9.52
  26  -4  -2   15.93    9.23
 -26   4   2   21.71    6.28
  26   4  -2   16.37    9.47
  26   4   2   15.63    8.92
 -26   4  -2   17.66   10.05
  26   4   2   19.81    8.33
  26   4   2   28.45    6.29
 -26   4  -2   10.05    6.60
 -26  -4   2    5.50    9.66
  26  -4   2   24.07    9.08
  26   4  -2   21.71   11.87
  26   4  -2   27.21   12.64
  26   4   3   57.66    6.33
 -26   4   3   49.43    6.88
  26   4  -3   46.26    7.62
 -26   4   3   46.49    9.69
  26   4   3   38.46    9.21
  26   4   3   62.12    6.34
 -26  -4   3   39.23   10.55
 -26   4  -3   53.97    7.30
  26  -4   3   60.46    9.61
  26  -4  -3   43.82    9.67
  26   5   0    3.91    8.64
 -26   5   0   -5.42    9.36
 -26   5   0    9.59    9.27
  26   5   0   11.02    9.37
  26   5   0    4.68    9.95
  26  -5   0   14.22    6.65
 -26   5   1   -6.34    9.06
 -26   5   1    4.72    6.62
  26   5  -1   -2.80   10.54
 -26   5  -1    0.71    9.89
  26   5  -1   -5.09    9.84
  26  -5  -1   21.80    9.78
  26   5   1    4.74    6.72
 -26   5  -1    4.41    9.62
  26   5   1    1.93    9.37
  26  -5   1    9.20    9.79
 -26  -5   1   27.88   10.33
  26   5  -1    6.31   12.03
  26   5   1    3.68    8.49
 -26   5   2   28.92    9.35
 -26  -5   2   12.03   10.08
  26   5   2   11.50    8.55
  27   0   0   -4.30    8.71
  27   0   0    2.61    4.94
 -27   0   0   15.43    5.74
 -27   0   0    7.37    7.58
  27   0  -1   16.29    7.30
  27   0   1   -3.26    8.73
  27   0   1   -3.68    7.44
 -27   0   1    5.07    8.50
 -27   0  -1    3.61    8.81
 -27   0   1   -7.00    7.84
 -27   0  -1    8.64    7.79
  27   0  -1    6.12    8.46
  27   0  -2   10.68    7.96
  27   0   2   -2.86    7.90
  27   0   2  -10.67    8.60
 -27   0   2   -5.79    8.61
 -27   0   2    9.14    8.19
 -27   0  -2    3.04    9.16
  27   0  -2    8.57    8.55
 -27   0  -2    0.77    7.92
  27   0  -3   24.07    5.91
  27   0   3   -2.03    8.50
  27   0  -3    1.62    9.03
  27   0   3   -0.75    8.41
 -27   0   3   -1.88    6.05
 -27   0   3   -4.55    8.59
 -27   0  -3   18.76    5.89
  27   0  -4    8.66    9.16
  27   0   4    3.71   11.18
  27   0   4    4.68    9.36
 -27   0   4   -0.86    6.45
 -27   0   4    2.64    9.29
  27   0  -4   14.30   12.06
 -27   0  -4    9.62    9.40
  27  -1   0    8.03    7.24
  27   1   0    2.83    8.73
  27   1   0    1.26    7.44
 -27   1   0    3.59    5.97
 -27  -1   0   -2.37    8.68
 -27   1   0    5.98    8.02
 -27  -1   0   12.46    7.54
  27  -1   0    9.99    8.58
  27  -1  -1  233.50    6.27
  27  -1   1  310.32    7.67
  27  -1   1  261.29    8.77
  27   1  -1  271.38    8.68
  27   1   1  335.86    9.87
  27   1   1  226.28    6.43
 -27   1   1  287.01    7.34
 -27  -1   1  271.82    7.47
 -27   1  -1  289.43   10.33
 -27   1   1  262.82    9.70
 -27  -1  -1  297.13    8.09
 -27   1  -1  299.64    8.99
 -27  -1   1  280.66    9.05
 -27  -1  -1  278.76    8.76
  27  -1  -1  305.01    9.99
  27   1  -1  236.16    7.58
  27  -1  -2    2.64    5.21
  27  -1   2    9.01    7.78
  27  -1   2   10.93    8.64
  27   1  -2  -15.59    8.33
  27   1   2   -5.28    7.87
  27   1   2  -12.83    8.80
 -27   1   2    1.45    6.14
 -27   1   2   -3.57    8.86
 -27  -1  -2    7.91    9.27
 -27  -1   2   -4.72    8.78
  27  -1  -2    3.01    8.52
 -27   1  -2    4.11    9.35
 -27  -1   2   10.36    7.89
 -27   1  -2   -2.18    5.68
  27   1  -2   -0.53    8.64
 -27  -1  -2   -1.55    5.65
  27  -1  -3   66.59    8.44
  27  -1   3   68.81   10.85
  27   1  -3   62.58    8.82
  27  -1  -3   74.28    9.29
  27  -1   3   80.93    8.90
  27   1   3   79.66    9.08
  27   1  -3   79.37    9.83
 -27   1   3   77.87    6.42
  27   1   3   72.03    6.58
 -27   1   3   70.38    9.59
 -27  -1   3   81.68    9.18
 -27  -1   3   78.17    8.70
 -27   1  -3   79.43    6.22
 -27  -1  -3   87.63    8.81
  27   1  -4   -1.43    6.66
  27  -1   4    5.52    9.16
  27   1   4   -1.40   11.35
 -27   1   4   -5.31    6.35
 -27   1   4   11.32    9.88
  27   1   4   -7.72    9.69
 -27  -1   4    5.31    6.43
  27   1  -4   10.58   13.40
 -27  -1   4    3.56   11.15
  27  -1  -4    2.40    9.79
 -27   1  -4   -9.71    9.09
 -27  -1  -4   19.67    9.44
  27  -2   0   -0.24    5.50
  27   2   0   11.47    9.19
  27   2   0   -4.27    8.25
 -27   2   0   12.99    6.28
 -27   2   0   -7.60    8.72
 -27  -2   0    4.93    6.45
  27  -2   0    1.41    8.78
 -27  -2   0    7.08    7.96
  27   2  -1   -4.07    8.59
  27   2  -1   -1.93    6.07
  27   2   1   11.03    8.32
  27   2   1  -11.47    6.56
 -27   2   1   14.67    8.69
 -27   2   1   11.37    9.08
 -27   2  -1    5.03    6.14
 -27  -2   1   -3.09    6.45
 -27   2  -1   -5.30    8.38
 -27  -2  -1    8.58    9.27
  27  -2  -1   16.83    6.19
 -27  -2   1   -3.97    7.84
 -27  -2  -1    6.26    7.80
  27  -2   1    8.56    8.87
  27  -2   2    5.69    5.83
  27   2  -2    7.08    8.66
  27   2   2   -2.69    5.96
 -27   2   2    2.15    6.25
 -27   2   2   -9.26    6.47
  27   2   2    3.94    6.50
  27  -2  -2    1.72    8.67
 -27  -2   2    0.23    8.52
 -27   2  -2  -13.00   11.72
 -27   2  -2   -2.84    8.17
  27   2  -2    2.30    8.85
 -27  -2   2    2.56    8.13
 -27  -2  -2    2.24    8.18
  27  -2   3   19.17    6.05
  27  -2  -3   40.98    9.11
  27   2  -3   26.78    6.46
  27   2  -3   33.73   12.14
 -27   2   3   33.73    6.93
 -27   2   3   33.63    6.56
  27   2   3   35.65    9.03
  27   2   3   40.66    6.65
 -27  -2   3   40.76    9.04
 -27   2  -3   29.35    6.09
 -27  -2   3   31.43   10.66
 -27  -2  -3   20.73    8.83
  27   3   0   33.29    7.07
  27   3   0   23.46    9.15
 -27   3   0   25.22    9.28
 -27   3   0   24.96    9.43
 -27  -3   0   18.77    9.66
  27  -3   0   29.24    6.73
 -27  -3   0   22.82    8.25
  27   3  -1   53.17    9.40
  27   3  -1   66.19    9.40
 -27   3   1   68.34    9.44
  27   3   1   63.84    9.09
 -27   3   1   50.33    9.85
  27   3   1   63.79    9.87
 -27   3  -1   53.41    7.05
 -27   3  -1   54.06    9.15
 -27  -3   1   61.07    9.56
  27  -3  -1   63.49    6.80
 -27  -3  -1   47.90    7.12
  27  -3   1   69.69    9.44
 -27  -3   1   62.09    8.40
 -27  -3  -1   53.52    8.37
  27   3  -2   20.19    6.69
 -27   3   2   -0.09    8.83
 -27   3   2    4.36    6.93
  27   3   2   -3.69    8.95
  27  -3  -2    2.69    6.45
  27   3   2   13.59    6.65
 -27   3  -2    8.81   11.93
 -27  -3   2    5.45    6.50
 -27   3  -2   13.15    6.17
  27   3  -2    6.03    9.29
  27  -3   2   19.77    8.81
 -27  -3  -2   12.25    8.31
 -27  -3   2   10.75   10.69
  27  -3   3   22.93    8.89
  27  -3  -3   25.74    9.38
  27   3  -3   33.23   17.56
  27   3  -3   43.37   16.93
  27   3  -3   22.73    6.76
 -27   3   3   22.89    9.97
 -27   3   3   14.64    6.64
  27   3   3   26.62    9.13
  27   3   3   24.25    9.47
 -27  -3   3   37.95    6.83
 -27   3  -3   22.74   15.45
 -27   3  -3   17.77    9.08
 -27  -3  -3   32.97    8.88
 -27   4   0    5.61    9.60
  27   4   0   -5.95    9.69
  27   4   0   -2.36    7.34
 -27   4   0  -12.98    9.70
 -27  -4   0   -8.10    6.97
  27  -4   0   33.52    9.66
  27   4  -1    7.90    8.49
  27   4  -1   10.66    9.69
 -27   4   1    3.28    9.37
  27   4  -1   24.06    9.68
 -27   4   1    3.18    6.77
 -27   4  -1    7.33    9.62
  27   4   1   -0.03    6.70
  27   4   1   14.07    9.76
 -27   4  -1    5.81    9.44
  27  -4  -1   -1.00    6.76
 -27  -4   1    4.01    9.72
  27  -4   1   -6.39    9.46
 -27   4   2   -6.92   10.00
 -27   4   2    8.57    9.23
  27  -4  -2    6.32    6.85
  27   4  -2   10.03    7.02
  27   4   2    9.84    9.18
 -27   4  -2    3.74   10.36
  27   4   2    1.24    6.03
  27   4   2    4.63    6.58
 -27   4  -2    6.04    6.70
 -27  -4   2    4.81    6.94
  27  -4   2   11.52    9.32
  27   4  -2    3.19    9.98
  27   4  -2    8.01   10.76
 -27   5   0   29.00    9.85
 -27   5   0   19.95    7.15
  27   5   0   11.21    7.09
  27   5   0   24.40   10.63
  27  -5   0   10.82    7.05
  27   5   0   18.27    9.06
 -27   5   1    6.47    6.87
  27   5  -1   -0.07   12.90
 -27   5   1    8.08    9.85
 -27   5  -1   11.64   10.17
  27   5  -1   13.96    7.09
  27  -5  -1   11.95   10.15
  27   5   1   -6.76    9.65
 -27   5  -1   -0.43   10.28
  27  -5   1  -12.53   10.18
 -27  -5   1   22.79   10.88
  27   5  -1    6.84   10.54
  27   5   1   -6.83    8.63
  28   0   0   14.66    8.53
  28   0   0    7.21    5.28
 -28   0   0   14.35    6.00
 -28   0   0   10.07    7.39
  28   0  -1   -3.65    7.48
  28   0   1    7.06    6.06
  28   0   1    2.10    7.48
 -28   0   1  -10.63    5.97
 -28   0  -1   -5.77    6.30
 -28   0   1   14.00    7.81
 -28   0  -1   -3.27    5.26
  28   0  -1    3.96    5.94
  28   0  -2   12.38    5.68
  28   0   2    5.41    7.84
  28   0   2   -6.58    9.09
 -28   0   2    5.10    8.83
 -28   0   2    1.55    8.35
 -28   0  -2    2.49    9.47
  28   0  -2    3.98    8.79
 -28   0  -2    4.84    5.66
  28   0  -3    5.68    8.42
  28   0   3    3.57    8.27
  28   0  -3    3.74    9.23
  28   0   3    0.11    6.33
 -28   0   3    5.03    6.49
 -28   0   3    7.09    8.55
 -28   0  -3  -12.06    8.61
  28  -1   0    1.31    7.43
  28   1   0   -3.72    9.14
  28   1   0   19.18    7.41
 -28   1   0   -6.70    8.74
 -28  -1   0   -6.52    6.54
 -28   1   0   -0.30    7.90
 -28  -1   0   -1.97    5.49
  28  -1   0    2.98    6.11
  28  -1   1   18.37    6.24
  28  -1  -1   21.56    7.57
  28  -1   1   18.91    5.40
  28   1  -1   25.67    7.80
  28   1   1   19.57    6.26
  28   1   1   30.01    7.81
 -28   1   1   23.47    6.24
 -28  -1   1   18.96    8.62
 -28   1  -1   23.66    9.10
 -28   1   1   23.52    8.80
 -28  -1  -1   22.28    9.31
 -28   1  -1   17.45    5.73
 -28  -1   1   15.94    7.80
  28  -1  -1   28.61    9.05
 -28  -1  -1   12.59    5.43
  28   1  -1   28.53    8.81
  28  -1  -2    2.47    7.82
  28  -1   2   10.64    7.93
  28  -1   2    6.92    8.63
  28   1  -2  -12.93    8.31
  28   1   2    4.20    5.68
  28   1   2    1.13    6.69
 -28   1   2   -4.30    8.93
 -28  -1   2    0.96    8.82
 -28   1   2   15.43    9.02
  28  -1  -2    3.20    8.82
 -28   1  -2   11.87    9.42
 -28  -1  -2    5.93    9.44
 -28  -1   2   -3.02    7.87
  28   1  -2    9.48    8.82
 -28   1  -2    1.05    5.46
 -28  -1  -2   -2.00    5.90
  28  -1  -3   88.11    6.38
  28  -1   3   84.69    9.13
  28   1  -3   87.83    6.69
  28  -1   3  109.81    8.94
  28  -1  -3  114.30    9.81
  28   1   3   86.75    9.02
  28   1  -3   95.80   10.27
  28   1   3   89.29    9.62
 -28   1   3   84.78    6.70
 -28   1   3   91.42    9.92
 -28  -1   3  101.61    9.29
 -28  -1   3   90.50    8.96
 -28   1  -3  105.99    8.77
 -28  -1  -3   81.23    9.11
  28  -2   0    7.49    5.45
  28   2   0    0.31    6.41
  28   2   0    9.69    8.34
 -28   2   0   19.63    8.91
 -28   2   0   15.25    8.94
 -28  -2   0   25.48    9.24
  28  -2   0   13.97    9.04
 -28  -2   0    7.55    7.84
  28   2  -1  136.68    9.26
  28   2  -1  126.04    9.09
  28   2   1   96.11    6.42
  28   2   1  144.62   10.12
 -28   2   1  116.45    6.86
 -28   2   1  124.64    9.65
 -28   2  -1  131.54    9.65
 -28  -2   1  128.20    9.46
 -28   2  -1  137.00    9.08
 -28  -2  -1  118.61    9.99
  28  -2  -1  150.74    9.40
 -28  -2   1  132.93    8.51
 -28  -2  -1  132.35    8.56
  28  -2   1  124.79    7.07
  28  -2   2   16.56    8.63
  28   2  -2   14.62    8.91
  28   2   2    7.11    8.57
 -28   2   2    6.05    8.91
  28   2   2    9.02    9.41
 -28   2   2   -7.69    9.66
  28  -2  -2   12.83    8.88
 -28  -2   2    7.33    6.42
 -28   2  -2    1.76   11.80
 -28   2  -2   -3.08    8.21
  28   2  -2    1.69   11.26
 -28  -2   2    2.52    8.27
 -28  -2  -2    4.31    8.46
  28  -2   3   32.70    6.11
  28  -2  -3   43.46    9.44
  28   2  -3   17.21    9.39
  28   2  -3   39.25   10.74
  28   2   3   36.34    9.33
 -28   2   3   52.56    9.30
 -28   2   3   42.49    7.06
  28   2   3   53.79    9.61
 -28  -2   3   42.61    6.56
 -28   2  -3   56.38    8.52
 -28  -2   3   42.16    9.64
 -28  -2  -3   27.55    9.10
  28   3   0   10.21    9.90
  28   3   0    9.13    6.30
 -28   3   0    1.80    9.48
 -28   3   0   -4.05    9.50
 -28  -3   0    1.04    6.97
  28  -3   0   10.86    9.53
 -28  -3   0   -2.19    8.12
  28   3  -1   18.68    9.24
  28   3  -1    7.33    6.44
 -28   3   1    8.98    6.67
  28   3   1    5.84    6.21
  28   3   1   16.43    9.78
 -28   3   1   14.95    9.67
 -28   3  -1   19.11    9.44
 -28   3  -1    9.96    9.20
 -28  -3   1    8.64    6.65
  28  -3  -1    9.61    6.81
 -28  -3  -1   19.49    9.72
  28  -3   1   12.82    6.71
 -28  -3   1   12.22    8.50
 -28  -3  -1   -1.22    8.43
  28   3  -2   12.88    6.91
 -28   3   2   10.78    6.58
 -28   3   2    2.85   10.05
  28   3   2   22.57    9.20
  28  -3  -2   -1.76    6.56
  28   3   2    8.49    6.99
 -28   3  -2   13.64    9.88
 -28  -3   2   24.27    9.93
 -28   3  -2   12.64    8.69
  28   3  -2   16.09    9.44
  28  -3   2    9.52    6.42
 -28  -3  -2   14.33    8.82
 -28  -3   2   10.84   10.99
  28  -3   3   30.81    6.23
  28  -3  -3   23.25    6.88
  28   3  -3   34.18   16.34
  28   3  -3   26.50    7.20
 -28   3   3   35.21   10.21
 -28   3   3   37.33    9.80
  28   3   3   24.90    9.36
  28   3   3   44.75    9.62
  28   3  -3   56.77   17.44
 -28  -3   3   35.00   10.35
 -28   3  -3   27.70   15.50
 -28   3  -3   35.26    9.28
 -28  -3  -3    7.85    9.21
 -28   4   0   -8.50    9.99
  28   4   0   20.82   10.36
  28   4   0    6.18    9.80
 -28   4   0   -9.51    7.30
 -28  -4   0   -8.17    7.27
  28  -4   0   10.01    6.99
  28   4  -1  213.44   10.90
  28   4  -1  220.27   10.60
 -28   4   1  181.70    7.83
  28   4  -1  224.94   10.70
 -28   4   1  165.64   10.60
  28   4   1  190.02   10.29
 -28   4  -1  211.75   11.11
  28   4   1  225.84   11.22
 -28   4  -1  209.26   10.41
  28  -4  -1  162.08    7.82
 -28  -4   1  206.33   10.60
  28  -4   1  156.08    7.84
  28   4  -2   -8.67    6.98
  28  -4  -2   16.85    7.01
 -28   4   2    2.80    9.57
 -28   4   2    0.52   10.13
  28   4   2    2.88    9.58
 -28   4  -2   -0.86   10.37
  28   4   2    2.93    6.77
  28   4   2   -0.68    6.48
 -28   4  -2    1.65    6.55
 -28  -4   2    8.13    7.37
  28  -4   2    4.42    6.63
  28   4  -2    2.41   14.05
  28   4  -2   -3.72   12.77
  29   0   0    4.37    8.89
  29   0   0    6.41    5.38
 -29   0   0    9.59    6.11
 -29   0   0   -1.34    5.52
  29   0  -1    4.89    5.23
  29   0   1   11.57    6.40
  29   0   1   -1.82    7.54
 -29   0   1   -3.01    6.03
 -29   0  -1   -9.65    9.29
 -29   0   1    3.83    5.75
 -29   0  -1   17.01    7.58
  29   0  -1   -4.74    8.63
  29   0  -2   16.44    7.97
  29   0   2   17.57    7.87
  29   0   2   29.51    8.89
 -29   0   2   19.00    8.94
 -29   0   2   21.01    8.09
 -29   0  -2   17.34    9.84
  29   0  -2   20.83    9.07
 -29   0  -2   23.36    8.16
  29   0  -3    4.12    6.04
  29   0   3    2.82    8.42
  29   0   3    0.97    6.27
  29   0  -3   -0.33    9.71
 -29   0   3   12.84    9.16
 -29   0   3   -3.88    8.75
 -29   0  -3    3.47    8.72
  29  -1   0    8.47    5.48
  29   1   0    9.97    9.03
  29   1   0    6.28    5.45
 -29   1   0   16.06    8.76
 -29  -1   0  -12.61    8.99
 -29   1   0   12.39    5.99
 -29  -1   0   -1.93    7.60
  29  -1   0    1.39    9.30
  29  -1   1  382.67   10.09
  29  -1  -1  298.73    6.96
  29  -1   1  307.22    9.17
  29   1  -1  323.95    9.09
  29   1   1  384.97   10.81
  29   1   1  324.72    9.29
 -29   1   1  351.52   10.42
 -29  -1   1  351.79   10.20
 -29   1  -1  329.16   10.69
 -29   1   1  352.97    7.98
 -29  -1  -1  365.39   11.03
 -29   1  -1  323.39    7.42
 -29  -1   1  336.45    9.36
  29  -1  -1  366.38   10.45
 -29  -1  -1  355.30    9.39
  29   1  -1  371.98   10.70
  29  -1  -2   -1.18    5.64
  29  -1   2    3.19    7.84
  29  -1   2   10.20    8.72
  29   1  -2    6.39    5.81
  29   1   2   14.10    8.15
  29   1   2    0.85    9.26
 -29   1   2    4.99    9.01
 -29  -1   2    3.38    6.20
 -29   1   2   -5.74    6.27
  29  -1  -2   -2.74    8.83
 -29   1  -2   -3.41    9.60
 -29  -1  -2    7.98    9.86
  29   1  -2   -5.70    8.82
 -29  -1   2   -3.41    7.73
 -29   1  -2    8.34    8.05
 -29  -1  -2   11.62    8.35
  29  -1  -3  108.49    9.14
  29  -1   3   99.87    9.53
  29   1  -3  104.06    9.32
  29  -1   3  102.76    6.61
  29  -1  -3   93.21    7.39
  29   1   3  107.75    9.37
  29   1  -3   98.64   10.66
  29   1   3  124.91    7.46
 -29   1   3  106.10    9.52
 -29  -1   3  120.50    9.69
 -29   1   3  111.87   10.19
 -29  -1   3  117.07    9.25
 -29   1  -3  103.56    6.58
 -29  -1  -3   99.77    7.01
  29   2   0    1.06    9.41
  29   2   0    4.72    6.12
 -29   2   0   -1.95    6.33
 -29   2   0    0.17    8.95
 -29  -2   0    3.81    6.77
  29  -2   0    5.98    9.15
 -29  -2   0   -4.39    8.06
  29   2  -1   15.52    8.84
  29   2  -1   -3.92    8.45
  29   2   1    7.46    8.44
  29   2   1   11.34    6.89
 -29   2   1    3.85    9.26
 -29   2  -1    4.31    9.24
 -29   2   1    3.97    9.42
 -29  -2   1   -0.58    6.44
 -29   2  -1  -11.35    8.80
 -29  -2  -1    2.47    9.67
  29  -2  -1   17.28    9.32
 -29  -2   1    3.22    8.29
 -29  -2  -1    2.73    8.28
  29  -2   1    1.35    9.02
  29  -2   2   36.83    8.50
  29   2  -2   22.47    6.33
  29   2   2   20.56    8.76
  29   2   2   45.12    9.79
 -29   2   2   12.44    6.58
 -29   2   2   13.55    9.81
  29  -2  -2    6.90    9.10
 -29  -2   2   11.82    9.38
 -29   2  -2   11.40   12.22
 -29   2  -2   23.53    6.19
  29   2  -2   17.01    9.18
 -29  -2   2   17.92    8.28
 -29  -2  -2   11.85    6.25
  29  -2   3   18.02    8.58
  29  -2  -3    1.30    9.71
  29   2  -3   36.79    9.28
  29   2  -3   13.37   11.04
  29   2   3   23.28    9.29
 -29   2   3   18.71    6.93
 -29   2   3   19.88    7.50
  29   2   3   15.36    7.11
 -29  -2   3   33.29    9.57
 -29   2  -3   21.82    6.42
 -29  -2   3   14.09   11.44
 -29  -2  -3   37.98    8.92
  29   3   0   39.17   10.15
  29   3   0   42.45    9.34
 -29   3   0   31.54    9.96
 -29   3   0   18.04    7.09
 -29  -3   0   34.35    6.99
  29  -3   0   28.72    9.99
 -29  -3   0   33.06    8.64
  29   3  -1  110.78    9.66
  29   3  -1   91.13    7.27
  29   3   1  104.28    9.81
 -29   3   1   95.99    7.28
  29   3   1  140.78   10.40
 -29   3   1  103.24    7.64
 -29   3  -1  101.04   10.08
 -29   3  -1   94.04    9.52
  29  -3  -1   92.25   10.25
 -29  -3   1   88.33    9.89
 -29  -3  -1   92.45   10.60
  29  -3   1  102.11    9.48
 -29  -3   1   92.98    9.02
 -29  -3  -1   95.09    8.96
  29   3  -2    3.06    6.76
 -29   3   2    4.63    9.60
  29   3   2    3.86    9.39
 -29   3   2   -5.72   10.19
  29  -3  -2   -8.93    6.82
  29   3   2   -7.87    9.95
 -29   3  -2   -0.30   10.13
 -29  -3   2    4.11    6.72
 -29   3  -2    9.54    9.13
  29   3  -2    6.46    9.81
  29  -3   2   -3.94    8.97
 -29  -3  -2    3.39    9.05
 -29  -3   2    6.14   11.53
  29   4   0    6.98    7.43
  29   4   0    5.17    9.92
 -29   4   0   -0.28   10.16
 -29   4   0    0.28   10.20
 -29  -4   0   15.48    7.41
  29  -4   0   13.35    7.35
  29   4  -1    2.51   12.20
  29   4  -1    2.84    7.24
 -29   4   1   -0.44    7.27
  29   4   1   19.16    9.75
 -29   4   1    9.33   10.21
 -29   4  -1    3.34   10.19
  29   4   1   21.70    7.41
  29  -4  -1    1.78    7.43
 -29   4  -1    1.71    6.92
  29   4  -1    9.93    9.38
 -29  -4   1   -0.82   10.46
  29  -4   1   11.50    7.27
  30   0   0   73.36    7.54
 -30   0   0   70.02    6.74
 -30   0   0   64.27    5.96
  30   0   0   99.29    9.28
  30   0   1    3.44    6.51
  30   0  -1    5.02    7.61
  30   0   1   11.91    7.55
 -30   0   1   -1.60    6.49
 -30   0  -1    1.27    9.15
 -30   0   1   -2.31    8.04
 -30   0  -1    3.61    7.84
  30   0  -1    1.58    8.93
  30   0  -2   40.14    8.29
  30   0   2   40.51    8.37
  30   0   2   51.84    6.59
 -30   0   2   58.75    6.83
  30   0  -2   60.41    9.43
 -30   0  -2   54.59   10.12
 -30   0   2   50.37    6.31
 -30   0  -2   45.60    6.02
  30   0  -3   -4.84    8.98
  30   0   3   -1.69    8.54
  30   0   3    9.33    9.40
  30   0  -3  -14.77   10.30
 -30   0   3   -6.02    9.27
 -30   0   3   -1.60    9.05
 -30   0  -3    0.41    6.32
  30  -1   0   -2.94    7.62
  30   1   0   -7.24    6.54
  30   1   0    6.33    5.49
 -30   1   0   -2.90    9.07
 -30  -1   0   -2.93    9.28
 -30   1   0    2.09    5.79
 -30  -1   0   -8.41    7.91
  30  -1   0   -0.27    9.16
  30  -1   1    3.94    9.21
  30  -1  -1   14.15    7.63
  30  -1   1   10.94    7.83
  30   1  -1   20.09    7.87
  30   1   1   39.05    9.61
  30   1   1   22.01    7.85
 -30   1   1   22.23    9.40
 -30  -1   1   17.73    9.05
 -30   1  -1   24.11    9.43
 -30   1   1   16.89    8.91
 -30  -1  -1   20.29    9.55
 -30   1  -1   14.24    5.87
 -30  -1   1   15.33    8.08
  30  -1  -1   24.88    9.21
 -30  -1  -1   21.62    5.87
  30   1  -1   14.42    9.06
  30  -1  -2   -4.29    8.07
  30  -1   2    1.18    8.14
  30  -1   2    7.46    9.02
  30   1  -2    6.32    5.83
  30   1   2    4.44    8.45
  30   1   2    4.27    9.54
 -30   1   2    4.80    6.65
 -30  -1   2    4.22    6.41
 -30   1   2   17.13    9.33
  30  -1  -2    8.91    9.26
 -30   1  -2    0.67   10.13
 -30  -1  -2    3.32    9.94
  30   1  -2   10.37    9.35
 -30  -1   2    3.16    8.02
 -30   1  -2    3.45    5.87
 -30  -1  -2   -0.10    5.95
  30  -1  -3   15.62    9.02
  30  -1   3   28.18    9.11
  30   1  -3   30.75    9.40
  30   1   3   25.44    9.03
 -30   1   3   35.85    9.63
 -30  -1   3   39.69    9.56
 -30   1   3   45.81    9.93
 -30  -1   3   27.07   10.67
 -30   1  -3   23.95    9.02
 -30  -1  -3   25.66    9.18
  30   2   0   43.97    9.83
  30   2   0   26.06    8.53
 -30   2   0   33.41    9.66
 -30   2   0   26.20    6.59
 -30  -2   0   45.29    9.54
  30  -2   0   22.10    6.97
 -30  -2   0   27.95    8.41
  30   2  -1   88.80    9.15
  30   2   1   92.18    9.98
  30   2   1   57.09    6.48
 -30   2   1   75.98    7.01
 -30   2  -1   77.50    9.55
 -30   2   1   74.32   10.07
 -30  -2   1   68.23    9.71
 -30   2  -1   88.02    8.97
 -30  -2  -1   64.48    7.36
  30  -2  -1   57.37    6.98
 -30  -2   1   73.77    8.62
 -30  -2  -1   75.99    6.18
  30  -2   1   70.29    9.57
  30   2  -1   82.94    9.21
  30  -2   2   18.59    8.96
  30   2  -2   25.76    6.51
  30   2   2    8.92    9.05
  30   2   2   15.02   10.46
 -30   2   2   26.08    9.81
 -30   2   2   20.86   10.15
  30  -2  -2   25.98    9.53
 -30  -2   2   17.74    9.57
 -30   2  -2   27.07   12.59
 -30   2  -2   18.85    6.25
  30   2  -2   21.86    9.51
 -30  -2   2   22.35    8.67
 -30  -2  -2   26.63    6.53
  30   3   0    0.05    9.98
  30   3   0   10.99    6.57
 -30   3   0   -1.82    9.89
 -30   3   0   -9.39    9.98
 -30  -3   0   11.03   10.07
  30  -3   0   13.69    6.98
 -30  -3   0   11.03    8.80
  30   3  -1    4.94    9.70
  30   3  -1   21.63    9.87
  30   3   1   16.57    9.51
  30   3   1   15.22    7.36
 -30   3   1    6.16   10.09
 -30   3   1   18.92   10.63
 -30   3  -1   10.87    9.74
 -30   3  -1   -1.67    9.55
  30  -3  -1    3.43    9.98
 -30  -3   1    3.46    7.12
 -30  -3  -1   33.14   10.45
  30  -3   1   11.32    7.02
 -30  -3  -1    4.99    8.92
 -30  -3   1    5.16    8.96
 -30   3   2   12.72   10.50
 -30   3  -2   25.84    9.24
 -30  -3  -2    6.66    9.19
 -30  -3   2   17.99   11.66
  31   0   0   16.58    7.53
 -31   0   0   -0.01    6.42
 -31   0   0   -2.55    5.50
  31   0   0   -1.78    6.42
  31   0   1   -2.84    6.61
  31   0  -1    4.86    7.63
  31   0   1   -2.63    5.62
 -31   0   1    1.85    6.48
 -31   0  -1    2.92    9.78
 -31   0   1    7.80    8.03
 -31   0  -1    5.68    8.08
  31   0  -1   -2.26    9.01
  31   0  -2   38.93    6.07
  31   0   2   40.79    8.46
  31   0   2   47.15    7.03
 -31   0   2   49.34    7.00
  31   0  -2   49.42    9.56
 -31   0  -2   42.20   10.21
 -31   0   2   46.60    8.53
 -31   0  -2   35.07    8.80
  31  -1   0    8.88    7.65
  31   1   0   20.68    6.58
  31   1   0   20.71    8.06
 -31   1   0   16.66    6.76
 -31  -1   0   20.66    6.70
 -31   1   0    3.97    6.10
 -31  -1   0   20.03    5.63
  31  -1   0   18.75    9.53
  31  -1   1   96.93    9.42
  31  -1  -1   78.66    8.29
  31  -1   1   77.32    8.28
  31   1  -1   82.67    8.10
  31   1   1   99.90    7.25
  31   1   1   88.18    8.58
 -31   1   1   82.51    7.28
 -31  -1   1   91.35    9.62
 -31   1  -1   84.65    9.79
 -31   1   1   75.64    6.66
 -31  -1  -1   79.22    7.35
 -31   1  -1   69.99    6.15
 -31  -1   1   93.94    8.12
  31  -1  -1  100.67    9.62
 -31  -1  -1   84.39    8.66
  31   1  -1   99.85    9.36
  31  -1  -2   14.15    8.27
  31  -1   2   17.06    8.17
  31  -1   2   11.79    9.07
  31   1  -2   -0.08    8.56
  31   1   2   20.89    8.60
  31   1   2   19.06    6.90
 -31   1   2   19.72    9.76
 -31  -1   2    5.43    6.69
 -31   1   2    5.93    9.27
  31  -1  -2    5.41    6.89
 -31   1  -2   11.26   10.24
 -31  -1  -2    7.28    7.29
  31   1  -2    1.12    9.60
 -31  -1   2   14.03    8.20
 -31   1  -2   13.18    5.82
 -31  -1  -2   23.14    8.63
  31   2   0   -0.13    9.98
  31   2   0    8.04    8.58
 -31   2   0   -1.10    6.95
 -31   2   0  -12.29    9.71
 -31  -2   0    1.11    6.87
  31  -2   0   -0.34    9.75
 -31  -2   0   -9.64    8.69
  31   2  -1   11.58    8.83
  31   2   1    4.55    7.30
  31   2   1    5.79    8.85
 -31   2   1    0.93    9.87
 -31   2  -1    1.88    9.69
 -31   2   1   20.80   10.12
 -31  -2   1   -4.67    9.67
 -31  -2  -1   16.95    9.75
 -31   2  -1   16.90    8.78
  31  -2  -1    6.20    9.72
 -31  -2   1   -1.86    8.60
 -31  -2  -1    4.70    8.35
  31  -2   1   -2.37    6.62
  31   2  -1   -7.26    9.28
  31  -2   2   27.05    6.47
  31   2  -2   24.25    6.56
  31   2   2   31.58    9.40
  31   2   2   33.96   10.54
 -31   2   2   25.86    7.11
  31  -2  -2   31.44    9.88
 -31   2   2   27.11    7.40
 -31  -2   2   27.98    6.84
 -31   2  -2   26.33   10.57
 -31   2  -2   31.85    8.58
  31   2  -2   27.87    9.98
 -31  -2   2   25.52    8.85
 -31  -2  -2   29.37    9.22
  31   3   0  122.28   10.71
  31   3   0   83.23    9.99
 -31   3   0   88.83   10.81
 -31   3   0   96.49   10.45
 -31  -3   0   83.45    7.70
  31  -3   0   96.76   10.56
 -31  -3   0   78.39    6.68
  31   3  -1   37.48   10.01
  31   3   1   35.59    7.02
 -31   3   1   46.35   10.46
 -31   3  -1   53.42   10.19
 -31   3   1   46.31    7.73
  31  -3  -1   36.77   10.39
 -31   3  -1   29.66    7.11
 -31  -3   1   48.64   10.32
 -31  -3  -1   62.04   10.57
  31  -3   1   47.84   10.01
 -31  -3   1   46.82    9.39
 -31  -3  -1   39.83    6.44
  32   0   0  171.81    8.60
 -32   0   0  181.15    7.74
 -32   0   0  173.26    6.55
  32   0   0  214.26    7.53
  32   0   1    7.28    9.70
  32   0  -1   -9.22    7.78
  32   0   1   -3.39    5.65
 -32   0   1    4.63    6.69
 -32   0  -1   -1.92    6.99
 -32   0   1   -7.17    7.96
 -32   0  -1   -4.62    5.97
  32   0  -1   -0.62    6.52
  32   0  -2  181.77    8.84
  32   0   2  181.10    9.55
 -32   0   2  211.09    7.79
 -32   0   2  192.18    9.30
 -32   0  -2  177.82    9.17
  32   1   0   -5.12    9.20
  32  -1   0   -2.55    5.40
  32   1   0    3.10    8.12
 -32   1   0   -2.89    6.41
 -32  -1   0    1.66    6.70
 -32   1   0   -8.07    8.34
 -32  -1   0   -3.18    7.91
  32  -1   0    1.98    6.57
  32  -1  -1    1.86    7.80
  32  -1   1   -0.76    7.98
  32   1   1   12.65   10.07
  32   1  -1   -2.63    8.22
  32   1   1   13.61    5.78
 -32   1   1    5.00    9.74
 -32  -1   1    9.25    6.60
 -32   1  -1    6.60    9.58
 -32  -1  -1   -6.46    9.89
 -32   1   1   -8.91    9.02
 -32   1  -1    9.40    8.44
  32  -1  -1   18.78    9.45
 -32  -1   1    2.96    8.04
 -32  -1  -1    9.99    5.95
  32   1  -1   -0.78    9.20
  32  -1   1    4.14    9.38
  32   2   0  118.28   10.34
  32   2   0   86.12    6.94
 -32   2   0  108.12   10.54
 -32   2   0   85.03    9.76
 -32  -2   0   97.34   10.45
  32  -2   0   79.03    7.37
 -32  -2   0   98.37    9.12
  32   2  -1    5.66    8.98
  32   2   1   15.13   10.26
  32   2   1    5.92    6.37
 -32   2   1   10.89    7.09
 -32   2  -1   -1.40    9.87
 -32   2   1   18.29   10.02
 -32  -2   1   12.43    6.93
 -32  -2  -1   16.35    7.38
 -32   2  -1   22.51    9.18
  32  -2  -1   37.38    9.96
 -32  -2   1   -0.50    8.64
 -32  -2  -1    9.10    6.20
  32  -2   1   11.45    9.59
  32   2  -1    0.14    9.50
  33   0   0    6.99    7.77
 -33   0   0   -3.08    6.80
 -33   0   0    5.37    5.84
  33   0   0    4.37    6.87
 -33   0  -1   -2.18    9.56
 -33   0   1    0.17    8.25
 -33   0  -1    7.12    8.34
  33   1   0   21.48    9.49
  33  -1   0    9.90    5.70
  33   1   0   11.94    8.29
 -33   1   0   14.08    9.67
 -33  -1   0   -0.45    9.99
 -33   1   0    9.67    8.60
 -33  -1   0   16.94    8.17
  33  -1   0   22.36    9.73
;
_shelx_hkl_checksum     25143
_shelx_res_file
;
TITL 41A-1   IPDS2  -100DEGC
    G:\WORK\41a-1\mulabs\41a-1.res
    created by SHELXL-2018/3 at 16:18:53 on 06-Nov-2022
CELL  0.71073 27.40960  7.33010  5.91350 90.00000 90.00000 90.00000
ZERR 4  0.00190  0.00050  0.00030  0.00000  0.00000  0.00000
LATT 1
SYMM -X+ 0.50000, -Y+ 0.50000, Z
SYMM X+ 0.50000, -Y, -Z+ 0.50000
SYMM -X, Y+ 0.50000, -Z+ 0.50000
SFAC C H BR N
UNIT 52 36 8 4
TEMP -100
SIZE 0.13 0.33 0.45
OMIT 12 1 1
PLAN 30
FMAP 2
L.S. 12
BOND $H
HTAB
CONF
ACTA
EADP C1 N1 C7
EQIV $1 -X, -Y, -Z
RTAB N..C N1 C7_$1
REM COLOURLESS PLATE
WGHT    0.021600    1.226600
EXTI    0.001840
FVAR       0.23391
BR1   3    0.205395    0.047237    0.541156    11.00000    0.02284    0.04544 =
         0.03982   -0.00139   -0.00786   -0.00407
C1    1    0.062210   -0.018188    0.120770    11.00000    0.02793    0.01962 =
         0.02717    0.00450   -0.00335   -0.00429
C2    1    0.106664   -0.079674    0.034753    11.00000    0.03311    0.02307 =
         0.02286   -0.00113   -0.00010   -0.00170
AFIX  43
H2    2    0.107547   -0.136872   -0.109346    11.00000   -1.20000
AFIX   0
C3    1    0.149602   -0.058646    0.156233    11.00000    0.02567    0.02824 =
         0.02670   -0.00015    0.00512    0.00316
AFIX  43
H3    2    0.179825   -0.098688    0.095236    11.00000   -1.20000
AFIX   0
C4    1    0.147645    0.021132    0.366369    11.00000    0.01963    0.02290 =
         0.02760    0.00446   -0.00005   -0.00430
C5    1    0.104020    0.082174    0.457271    11.00000    0.02870    0.02061 =
         0.02286    0.00055    0.00256   -0.00235
AFIX  43
H5    2    0.103375    0.137253    0.602660    11.00000   -1.20000
AFIX   0
C6    1    0.061406    0.062207    0.334439    11.00000    0.01910    0.02263 =
         0.03236   -0.00017    0.00162   -0.00105
AFIX  43
H6    2    0.031373    0.103567    0.396099    11.00000   -1.20000
PART 1
AFIX   0
N1    4    0.018945   -0.052395   -0.013298    10.50000    0.02793    0.01962 =
         0.02717    0.00450   -0.00335   -0.00429
PART 2
C7    1    0.020041   -0.027963   -0.026446    10.50000    0.02793    0.01962 =
         0.02717    0.00450   -0.00335   -0.00429
AFIX  43
H7    2    0.023969   -0.080904   -0.171946    10.50000   -1.50000
AFIX   0
HKLF 4
REM  41A-1   IPDS2  -100DEGC
REM wR2 = 0.0609, GooF = S = 1.092, Restrained GooF = 1.092 for all data
REM R1 = 0.0365 for 911 Fo > 4sig(Fo) and 0.0533 for all 1125 data
REM 71 parameters refined using 0 restraints
END
WGHT      0.0215      1.2368
REM No hydrogen bonds found for HTAB generation
REM Highest difference peak  0.335,  deepest hole -0.482,  1-sigma level  0.075
Q1    1   0.2110 -0.0425  0.4457  11.00000  0.05    0.34
Q2    1   0.2105 -0.0035  0.1270  11.00000  0.05    0.28
Q3    1   0.0880  0.0054  0.0625  11.00000  0.05    0.28
Q4    1   0.1281 -0.0375  0.0866  11.00000  0.05    0.28
Q5    1   0.0609  0.0412  0.1841  11.00000  0.05    0.26
Q6    1   0.1530  0.0264  0.2628  11.00000  0.05    0.25
Q7    1   0.0864 -0.1152  0.1452  11.00000  0.05    0.24
Q8    1   0.2304 -0.1322  0.5348  11.00000  0.05    0.24
Q9    1   0.0102  0.0496  0.3352  11.00000  0.05    0.23
Q10   1   0.2103  0.0125 -0.1072  11.00000  0.05    0.23
Q11   1   0.2040  0.2451  0.5397  11.00000  0.05    0.23
Q12   1   0.2024  0.1528  0.1830  11.00000  0.05    0.22
Q13   1   0.2274  0.1461  0.8676  11.00000  0.05    0.21
Q14   1   0.2396  0.0698  0.6448  11.00000  0.05    0.21
Q15   1   0.0281  0.0402  0.5461  11.00000  0.05    0.21
Q16   1   0.1241 -0.0086  0.4740  11.00000  0.05    0.21
Q17   1   0.1315 -0.0637 -0.3319  11.00000  0.05    0.20
Q18   1   0.1774  0.0296  0.3934  11.00000  0.05    0.20
Q19   1   0.0640  0.0168  0.6854  11.00000  0.05    0.19
Q20   1   0.1314  0.0556  0.1328  11.00000  0.05    0.19
Q21   1   0.0993  0.0352  0.6027  11.00000  0.05    0.19
Q22   1   0.1886 -0.0921  0.5560  11.00000  0.05    0.19
Q23   1   0.2210  0.0094  0.2756  11.00000  0.05    0.18
Q24   1   0.2194  0.2164  0.6829  11.00000  0.05    0.18
Q25   1   0.1895 -0.1437  0.4690  11.00000  0.05    0.18
Q26   1   0.2164 -0.1163 -0.1469  11.00000  0.05    0.18
Q27   1   0.1902 -0.0602 -0.0273  11.00000  0.05    0.18
Q28   1   0.1128  0.0008 -0.1316  11.00000  0.05    0.18
Q29   1   0.1417  0.1025  0.6429  11.00000  0.05    0.18
Q30   1   0.1433 -0.0599 -0.1056  11.00000  0.05    0.17
;
_shelx_res_checksum     4796
data_global
_journal_date_recd_electronic     2023-01-09
_journal_date_accepted     2023-02-05
_journal_name_full     'Acta Crystallographica, Section E'
_journal_year     2023
_journal_volume     79
_journal_issue      3
_journal_page_first     0
_journal_page_last     0
_journal_paper_category     GO
_journal_paper_doi     10.1107/S2056989023001111
_journal_coeditor_code     HB8048
_publ_contact_author_name     'Stoeckli-Evans, Helen'
_publ_contact_author_address
;
Institute of Physics
University of Neuch\^atel
rue Emile-Argand 11
CH-2000 Neuch\^atel
Switzerland
;
_publ_contact_author_email
                           'viji.suba@gmail.com, helen.stoeckli-evans@unine.ch '
_publ_contact_author_fax     '+41 32 718 25 11'
_publ_contact_author_phone     ?
_publ_section_title
;
Synthesis, crystal structure and Hirshfeld surface analysis of the orthorhombic
polymorph of 4-bromo-<i>N</i>-(4-bromobenzylidene)aniline
;
loop_
    _publ_author_name
    _publ_author_address
    'Subashini, A.'
;
PG and Research Department of Physics,
Arts and Science College,
Tiruchirappalli - 620 005,
India
Crystal Growth and Thin Film Laboratory,
Department of Physics,
Bharathidasan University,
Tiruchirappalli - 620 024,
India
;
    'Ramamurthi, K.'
;
Crystal Growth and Thin Film Laboratory,
Department of Physics,
Bharathidasan University,
Tiruchirappalli - 620 024,
India
;
    'Ramesh Babu, R.'
;
Crystal Growth and Thin Film Laboratory,
Department of Physics,
Bharathidasan University,
Tiruchirappalli - 620 024,
India
;
    'Philip, Reji'
;
Ultrafast and Nonlinear Optics Laboratory,
Raman Research Institute,
C. V. Raman Avenue,
Sadashivanagar,
Bangalore 560 080,
India
;
    'Stoeckli-Evans, Helen'
;
Institute of Physics
University of Neuch\^atel
rue Emile-Argand 11
2000 Neuch\^atel
Switzerland
;
_publ_section_synopsis
;
The crystal structure of the orthorhombic polymorph of
<i>N</i>-(4-bromobenzylidene)-4-bromoaniline, C~13~H~9~Br~2~N, is reported for
the first time. The molecule is disordered about a crystallographic inversion
center.
;
