# Supplementary material for: Synthesis, crystal structure and Hirshfeld surface analysis of the ortho­rhom­bic polymorph of 4-bromo-N-(4-bromo­benzyl­idene)aniline
Source: Acta Crystallogr E Crystallogr Commun. 2023 Feb 9;79(Pt 3):146–50. doi: 10.1107/S2056989023001111 (PMC9993916; doi:10.1107/S2056989023001111)
Supplement: Supplementary file 2 [file e-79-00146-Isup2.hkl]

data_I                                                                          
_shelx_title ' 41A-1   IPDS2  -100DEGC'                                         
_shelx_refln_list_code          4                                               
_shelx_F_calc_maximum      381.97                                               
_exptl_crystal_F_000       656.00                                               
_reflns_d_resolution_high  0.8206                                               
                                                                                
loop_                                                                           
 _space_group_symop_operation_xyz                                               
 'x, y, z'                                                                      
 '-x+1/2, -y+1/2, z'                                                            
 'x+1/2, -y, -z+1/2'                                                            
 '-x, y+1/2, -z+1/2'                                                            
 '-x, -y, -z'                                                                   
 'x-1/2, y-1/2, -z'                                                             
 '-x-1/2, y, z-1/2'                                                             
 'x, -y-1/2, z-1/2'                                                             
                                                                                
_cell_length_a    27.4096                                                       
_cell_length_b     7.3301                                                       
_cell_length_c     5.9135                                                       
_cell_angle_alpha  90.000                                                       
_cell_angle_beta   90.000                                                       
_cell_angle_gamma  90.000                                                       
                                                                                
_shelx_F_squared_multiplier     1.000                                           
                                                                                
loop_                                                                           
 _refln_index_h                                                                 
 _refln_index_k                                                                 
 _refln_index_l                                                                 
 _refln_F_squared_calc                                                          
 _refln_F_squared_meas                                                          
 _refln_F_squared_sigma                                                         
 _refln_observed_status                                                         
   2   0   0      12517.61      12151.65       373.74 o                         
   4   0   0         84.23        117.02        63.24 o                         
   6   0   0        251.49        306.49        77.30 o                         
   8   0   0      16087.86      14804.04       375.61 o                         
  10   0   0      30422.45      30419.50       283.23 o                         
  12   0   0      34920.58      35345.00       645.57 o                         
  14   0   0      18705.94      19884.77       224.83 o                         
  16   0   0       2595.90       2651.28       127.77 o                         
  18   0   0        729.88        757.60        58.75 o                         
  20   0   0      20117.57      19910.36       184.49 o                         
  22   0   0      25646.71      26442.21       548.71 o                         
  24   0   0       1111.39       1147.58        78.13 o                         
  26   0   0       4471.35       4584.09       280.11 o                         
  28   0   0        197.23        205.38        59.09 o                         
  30   0   0       1392.61       1367.85       108.82 o                         
  32   0   0       3741.58       3415.78       161.74 o                         
   1   1   0       4270.63       4410.02        77.81 o                         
   3   1   0       1827.94       1805.30        48.10 o                         
   5   1   0        882.43        791.02        38.40 o                         
   7   1   0        382.30        338.60        33.67 o                         
   9   1   0       4412.01       4399.20        77.56 o                         
  11   1   0       2465.66       2339.54        52.57 o                         
  13   1   0       3055.00       2962.13        61.36 o                         
  15   1   0        189.22        163.49        35.84 o                         
  17   1   0          0.64         15.41        39.57 o                         
  19   1   0        675.90        668.53        40.98 o                         
  21   1   0       1185.36       1193.84        45.29 o                         
  23   1   0        935.77        987.64        42.76 o                         
  25   1   0        572.22        696.14        41.81 o                         
  27   1   0         94.64         96.21        49.15 o                         
  29   1   0        166.67        102.21        47.61 o                         
  31   1   0        345.64        298.24        44.44 o                         
  33   1   0        249.82        238.48        53.62 o                         
   0   2   0     145902.89     148829.69       937.87 o                         
   2   2   0       8653.58       8804.76       128.02 o                         
   4   2   0       1324.50       1242.86        41.84 o                         
   6   2   0        727.99        712.19        35.04 o                         
   8   2   0      10162.77       9956.33       159.75 o                         
  10   2   0      11282.42      10752.48        96.54 o                         
  12   2   0      18102.55      18500.90       263.76 o                         
  14   2   0      14619.40      15779.78       277.14 o                         
  16   2   0       1172.37       1143.99        51.50 o                         
  18   2   0        657.45        678.25        44.65 o                         
  20   2   0       9999.14       9846.22       207.64 o                         
  22   2   0      14072.50      14084.77       284.60 o                         
  24   2   0        896.23        964.29        49.03 o                         
  26   2   0       2719.29       2692.75        81.70 o                         
  28   2   0         72.82        208.70        49.25 o                         
  30   2   0        566.64        589.90        56.81 o                         
  32   2   0       1914.36       1730.18        82.51 o                         
   1   3   0      16858.56      16474.72       103.27 o                         
   3   3   0       8076.30       7973.55        88.17 o                         
   5   3   0       1749.07       1732.71        41.97 o                         
   7   3   0       1609.22       1589.22        36.23 o                         
   9   3   0      16896.63      16897.23       129.20 o                         
  11   3   0      10877.04      10599.43       155.29 o                         
  13   3   0      13571.62      12967.50       399.45 o                         
  15   3   0        903.70        910.37        42.55 o                         
  17   3   0          3.74         58.02        38.44 o                         
  19   3   0       3020.52       3156.10        79.35 o                         
  21   3   0       5550.15       5581.70        99.03 o                         
  23   3   0       4669.06       4682.72       119.93 o                         
  25   3   0       2794.62       2911.16        64.92 o                         
  27   3   0        457.03        488.47        57.16 o                         
  29   3   0        642.17        602.36        59.31 o                         
  31   3   0       1654.68       1669.89        77.80 o                         
   0   4   0       5763.97       6233.44        90.37 o                         
   2   4   0       1402.89       1332.50        74.51 o                         
   4   4   0       1376.20       1403.22        42.99 o                         
   6   4   0        544.03        593.46        38.12 o                         
   8   4   0       1753.79       1810.51        54.55 o                         
  10   4   0         87.65         87.17        34.17 o                         
  12   4   0       1720.80       1725.27        61.86 o                         
  14   4   0       4570.77       4678.52       134.43 o                         
  16   4   0         74.61         80.40        37.36 o                         
  18   4   0        236.20        243.22        42.91 o                         
  20   4   0        555.76        605.96        44.31 o                         
  22   4   0       1440.71       1593.83        69.36 o                         
  24   4   0        304.01        428.30        54.44 o                         
  26   4   0        465.28        717.77        88.31 o                         
  28   4   0          0.65         20.28        86.08 o                         
   1   5   0      11823.46      11990.01        84.04 o                         
   3   5   0       6378.48       6121.58       218.48 o                         
   5   5   0        396.78        389.27        32.73 o                         
   7   5   0       1078.94       1136.14        42.75 o                         
   9   5   0      10488.13      10129.25       475.68 o                         
  11   5   0       7903.39       7500.60       350.59 o                         
  13   5   0      10138.52       9644.01       261.85 o                         
  15   5   0        827.34        850.84        44.16 o                         
  17   5   0          0.50         19.73        45.10 o                         
  19   5   0       2343.54       2267.04       134.58 o                         
  21   5   0       3997.78       4215.58       108.57 o                         
  23   5   0       3927.78       3923.91       188.94 o                         
  25   5   0       2223.30       2189.69       107.31 o                         
  27   5   0        355.07        330.17        60.63 o                         
   0   6   0       1574.88       1595.49        63.85 o                         
   2   6   0         99.47        158.23        52.91 o                         
   4   6   0        112.76        167.87        42.68 o                         
   6   6   0         86.49         92.40        34.16 o                         
   8   6   0          9.43         29.62        46.64 o                         
  10   6   0       1356.71       1348.16        49.24 o                         
  12   6   0        289.50        352.93        50.29 o                         
  14   6   0        161.58        141.40        46.99 o                         
  16   6   0         22.69         62.04        38.58 o                         
  18   6   0          6.72         72.75        45.78 o                         
  20   6   0        474.87        403.11        47.72 o                         
  22   6   0        274.18        265.53        55.59 o                         
  24   6   0          8.58        126.98        58.97 o                         
   1   7   0       3046.13       3082.64        51.76 o                         
   3   7   0       2017.14       2043.50        45.87 o                         
   5   7   0          3.65        126.26        45.74 o                         
   7   7   0        185.01        213.36        46.83 o                         
   9   7   0       1980.92       2061.57        73.19 o                         
  11   7   0       1989.63       1998.18        91.52 o                         
  13   7   0       2731.06       2543.06       103.27 o                         
  15   7   0        382.69        369.05        50.89 o                         
  17   7   0         18.41        -10.49        49.82 o                         
  19   7   0        838.56        844.70        52.36 o                         
   0   8   0       2610.04       2616.65        75.42 o                         
   2   8   0        489.10        497.11        45.19 o                         
   4   8   0         46.39         68.16        56.38 o                         
   6   8   0          3.28        -44.45        44.45 o                         
   8   8   0        270.45        189.45        60.94 o                         
  10   8   0       1118.36        984.06        77.16 o                         
  12   8   0        801.65        756.27        92.65 o                         
  14   8   0        197.42        211.01        67.46 o                         
   1   1   1        299.51        329.68        30.78 o                         
   2   1   1       5523.92       5642.53       116.42 o                         
   3   1   1      40621.49      39128.26       640.09 o                         
   4   1   1       5743.84       5545.37       121.16 o                         
   5   1   1      32237.32      31174.36       445.30 o                         
   6   1   1       3321.37       3151.08        36.93 o                         
   7   1   1      39458.23      38280.63       587.51 o                         
   8   1   1       5134.82       5016.57        67.15 o                         
   9   1   1      10367.55      10286.16       116.01 o                         
  10   1   1       1362.42       1429.96        28.31 o                         
  11   1   1        383.12        431.22        27.10 o                         
  13   1   1       5398.30       5532.54        44.49 o                         
  14   1   1        538.04        548.10        29.57 o                         
  15   1   1      16677.84      16712.79       158.98 o                         
  16   1   1        916.16        826.89        28.72 o                         
  17   1   1      19484.43      19427.93       201.41 o                         
  18   1   1        470.66        463.22        33.56 o                         
  19   1   1      12509.01      12739.08       141.99 o                         
  20   1   1          3.65         -0.76        32.03 o                         
  21   1   1        834.64        878.49        30.48 o                         
  22   1   1        940.46        975.64        32.39 o                         
  23   1   1         13.74         85.98        31.48 o                         
  24   1   1        107.42        153.79        33.45 o                         
  25   1   1       4414.33       4255.44        83.84 o                         
  26   1   1       1814.86       1757.15        34.41 o                         
  27   1   1       5136.64       5048.39       109.27 o                         
  28   1   1        357.11        392.07        32.45 o                         
  29   1   1       6294.71       6276.25       104.88 o                         
  30   1   1        295.65        348.27        36.99 o                         
  31   1   1       1666.95       1574.06        37.75 o                         
  32   1   1         28.56         92.80        36.87 o                         
   1   2   1         25.94         40.84        24.37 o                         
   2   2   1      24285.22      24659.80       237.62 o                         
   3   2   1       2208.33       2186.55        33.38 o                         
   4   2   1       3779.13       3451.13        42.67 o                         
   5   2   1       1040.02       1008.39        28.86 o                         
   6   2   1       7331.53       7051.44        49.51 o                         
   7   2   1         55.08         56.07        24.94 o                         
   8   2   1       7825.54       7705.77        88.72 o                         
   9   2   1        233.52        246.59        27.31 o                         
  10   2   1       2378.23       2346.38        34.42 o                         
  11   2   1         12.09         21.60        24.31 o                         
  12   2   1       2486.13       2580.26        39.36 o                         
  13   2   1         60.90         35.58        26.67 o                         
  14   2   1       2305.07       2109.74        45.48 o                         
  15   2   1        233.37        226.41        27.95 o                         
  16   2   1       4126.37       3979.52        65.76 o                         
  17   2   1        737.59        751.40        31.76 o                         
  18   2   1       5615.99       5687.29        79.34 o                         
  19   2   1        158.26        168.54        31.32 o                         
  20   2   1       3372.83       3431.30        51.70 o                         
  21   2   1          0.21         44.86        31.16 o                         
  22   2   1        482.16        525.65        32.70 o                         
  23   2   1         14.83         62.11        30.09 o                         
  24   2   1        801.35        806.11        34.38 o                         
  25   2   1        297.86        308.57        30.95 o                         
  26   2   1        478.88        483.70        33.92 o                         
  27   2   1         38.13         62.49        38.14 o                         
  28   2   1       2369.74       2329.68        48.13 o                         
  29   2   1         44.74         74.50        41.16 o                         
  30   2   1       1301.49       1360.02        41.97 o                         
  31   2   1         68.48         91.80        42.83 o                         
  32   2   1        165.48        214.23        39.97 o                         
   1   3   1         19.89         26.67        24.12 o                         
   2   3   1        753.15        820.77        29.25 o                         
   3   3   1      12097.92      12376.38       107.03 o                         
   4   3   1       1276.37       1319.11        28.19 o                         
   5   3   1       8583.02       8535.16        79.39 o                         
   6   3   1        973.32        899.49        25.49 o                         
   7   3   1       7624.37       7585.31        72.43 o                         
   8   3   1       1227.61       1321.69        27.76 o                         
   9   3   1       3083.86       3029.29        42.86 o                         
  10   3   1        342.02        342.18        25.80 o                         
  11   3   1        194.24        192.34        25.71 o                         
  12   3   1       1495.75       1646.34        27.96 o                         
  13   3   1       1232.92       1263.22        27.68 o                         
  14   3   1        149.92        166.29        27.92 o                         
  15   3   1       4406.81       4358.44        81.33 o                         
  16   3   1        199.89        218.99        29.40 o                         
  17   3   1       6104.49       6131.38        96.61 o                         
  18   3   1        152.32        206.31        31.94 o                         
  19   3   1       3788.08       3780.00        35.86 o                         
  20   3   1          2.37         24.72        31.70 o                         
  21   3   1        300.01        457.32        35.74 o                         
  22   3   1        342.26        369.98        35.51 o                         
  23   3   1          7.38         44.73        33.94 o                         
  24   3   1         20.25         32.26        32.90 o                         
  25   3   1       1439.07       1393.59        39.51 o                         
  26   3   1        542.80        571.01        37.94 o                         
  27   3   1       1075.19       1088.96        41.89 o                         
  28   3   1        137.13        202.26        37.84 o                         
  29   3   1       1851.10       1843.78        44.28 o                         
  30   3   1        115.69        197.28        43.71 o                         
  31   3   1        855.81        803.67        45.91 o                         
   1   4   1          1.56         22.82        27.15 o                         
   2   4   1      16665.83      17395.90        97.56 o                         
   3   4   1       1686.15       1652.72        33.63 o                         
   4   4   1       7607.92       7559.34        65.08 o                         
   5   4   1       1232.88       1261.71        31.37 o                         
   6   4   1      13255.95      12942.97       107.85 o                         
   7   4   1        238.46        224.60        26.39 o                         
   8   4   1       7733.19       7694.35        69.06 o                         
   9   4   1        325.25        338.95        26.46 o                         
  10   4   1       2580.20       2460.68        35.21 o                         
  11   4   1          4.55         35.66        25.44 o                         
  12   4   1       1387.73       1300.02        39.84 o                         
  13   4   1        135.59        162.99        26.04 o                         
  14   4   1       3642.97       3494.29        76.27 o                         
  15   4   1        356.34        379.00        28.35 o                         
  16   4   1       8408.27       8523.82       122.32 o                         
  17   4   1       1028.26       1105.25        34.99 o                         
  18   4   1       7548.54       7470.47       146.05 o                         
  19   4   1        268.60        272.26        31.04 o                         
  20   4   1       4893.41       4774.90       138.27 o                         
  21   4   1          3.87          9.07        30.20 o                         
  22   4   1        431.42        515.57        38.41 o                         
  23   4   1         25.71         63.51        36.66 o                         
  24   4   1       1100.47       1115.54        37.32 o                         
  25   4   1        458.99        600.35        45.09 o                         
  26   4   1        999.94       1092.73        42.77 o                         
  27   4   1         80.51        101.27        44.75 o                         
  28   4   1       3633.52       3566.77       122.63 o                         
  29   4   1         85.56        126.01        44.19 o                         
   1   5   1         59.13         70.38        27.04 o                         
   2   5   1          0.41        -22.15        25.51 o                         
   3   5   1        599.34        632.06        29.89 o                         
   4   5   1          2.41         50.63        30.15 o                         
   5   5   1        102.78        108.61        32.33 o                         
   6   5   1          2.09         11.31        26.43 o                         
   7   5   1         53.02         71.72        32.71 o                         
   8   5   1        101.80        115.21        30.97 o                         
   9   5   1        114.65        144.72        30.34 o                         
  10   5   1         23.25          7.04        26.92 o                         
  11   5   1         62.67         49.45        27.93 o                         
  12   5   1        136.12        154.76        30.00 o                         
  13   5   1          7.82         10.57        30.74 o                         
  14   5   1          0.03         37.68        29.17 o                         
  15   5   1          0.24        -30.63        30.63 o                         
  16   5   1         14.19         73.83        28.36 o                         
  17   5   1        274.58        295.80        29.76 o                         
  18   5   1          8.30         -2.97        32.48 o                         
  19   5   1         61.49        110.33        32.79 o                         
  20   5   1          6.72         49.32        31.76 o                         
  21   5   1          5.99         76.36        36.51 o                         
  22   5   1         13.04         74.64        34.38 o                         
  23   5   1         49.37        109.99        42.04 o                         
  24   5   1          1.50         17.61        39.47 o                         
  25   5   1         39.99         69.03        43.87 o                         
  26   5   1          3.49         96.46        45.70 o                         
  27   5   1         57.56         87.12        49.29 o                         
   1   6   1         15.13         77.63        31.68 o                         
   2   6   1       3871.45       3897.80        39.25 o                         
   3   6   1        368.80        417.02        29.19 o                         
   4   6   1       3985.28       4031.79        42.72 o                         
   5   6   1        439.36        489.98        29.10 o                         
   6   6   1       7167.40       7298.80        54.34 o                         
   7   6   1        296.08        346.27        28.07 o                         
   8   6   1       2010.47       2007.32        35.38 o                         
   9   6   1        118.23        121.32        28.70 o                         
  10   6   1        908.98        911.06        51.21 o                         
  11   6   1          1.77         -3.70        30.46 o                         
  12   6   1         58.06        102.22        29.51 o                         
  13   6   1         79.62        104.42        34.48 o                         
  14   6   1       1538.13       1529.89        43.15 o                         
  15   6   1        177.24        188.19        35.81 o                         
  16   6   1       5289.06       5068.28       119.00 o                         
  17   6   1        317.79        380.12        31.37 o                         
  18   6   1       2663.60       2514.68        71.86 o                         
  19   6   1        153.95        237.32        38.91 o                         
  20   6   1       2036.75       1963.15        54.41 o                         
  21   6   1         16.16        107.20        40.83 o                         
  22   6   1         41.39         85.85        42.14 o                         
  23   6   1         11.03         57.66        41.73 o                         
  24   6   1        365.96        395.60        45.83 o                         
   1   7   1        105.03        115.13        31.68 o                         
   2   7   1         12.33         -1.05        32.56 o                         
   3   7   1        198.47        233.72        32.44 o                         
   4   7   1        102.91        156.84        31.72 o                         
   5   7   1        617.59        664.71        31.68 o                         
   6   7   1         92.58        107.27        31.34 o                         
   7   7   1       1748.31       1757.65        59.82 o                         
   8   7   1          6.20         33.86        34.89 o                         
   9   7   1         85.10        152.94        34.74 o                         
  10   7   1          3.09         46.05        33.80 o                         
  11   7   1          5.91          8.47        37.52 o                         
  12   7   1          7.58         58.40        32.40 o                         
  13   7   1        296.98        342.34        39.09 o                         
  14   7   1         23.02         79.56        39.77 o                         
  15   7   1        812.12        769.03        37.46 o                         
  16   7   1         77.15         87.95        35.04 o                         
  17   7   1        117.15        218.09        36.49 o                         
  18   7   1          7.30         93.25        40.83 o                         
  19   7   1        292.84        368.14        38.95 o                         
  20   7   1          4.49         44.71        49.63 o                         
   1   8   1         13.96         49.84        38.80 o                         
   2   8   1        199.31        190.77        34.77 o                         
   3   8   1          3.44         24.28        40.33 o                         
   4   8   1        744.15        711.76        35.67 o                         
   5   8   1         37.26         47.94        35.54 o                         
   6   8   1       1669.17       1500.19        44.08 o                         
   7   8   1        232.09        242.10        39.07 o                         
   8   8   1         43.42         84.93        40.11 o                         
   9   8   1          5.54         64.04        37.37 o                         
  10   8   1        104.36         85.88        41.11 o                         
  11   8   1          1.78         26.49        37.48 o                         
  12   8   1         99.83         87.45        36.97 o                         
  13   8   1         22.30         59.59        38.61 o                         
   0   0   2      61140.40      59678.30      1879.00 o                         
   1   0   2      10148.38       9771.50        73.03 o                         
   2   0   2      13510.79      13265.70        93.10 o                         
   3   0   2       5596.01       5396.98       145.16 o                         
   4   0   2       4938.70       4953.63        77.79 o                         
   5   0   2         46.38         44.50        29.53 o                         
   6   0   2         16.02         23.77        30.87 o                         
   7   0   2       1427.94       1449.21        39.81 o                         
   8   0   2       3104.32       2986.87        44.77 o                         
   9   0   2       8276.32       8743.63       133.93 o                         
  10   0   2      41720.73      44885.44       514.60 o                         
  11   0   2       5180.90       5002.83        69.87 o                         
  12   0   2      20302.44      20699.83       299.40 o                         
  13   0   2       5006.26       5080.52       100.90 o                         
  14   0   2       3048.21       2824.43        61.48 o                         
  15   0   2        462.67        447.16        43.54 o                         
  16   0   2       2273.12       2305.41        48.30 o                         
  17   0   2         87.14        129.53        42.96 o                         
  18   0   2        681.00        733.84        41.50 o                         
  19   0   2       1444.48       1358.98        41.41 o                         
  20   0   2       5895.64       5573.17        58.41 o                         
  21   0   2       2926.37       2741.37        71.55 o                         
  22   0   2      11056.58      10820.63       163.54 o                         
  23   0   2       2874.96       2735.28        95.00 o                         
  24   0   2       4083.61       4039.82        85.98 o                         
  25   0   2        899.12        890.29        51.10 o                         
  26   0   2       2846.15       2719.65        71.75 o                         
  27   0   2          0.46         30.76        53.83 o                         
  28   0   2         79.34         78.53        48.53 o                         
  29   0   2        256.35        378.59        55.15 o                         
  30   0   2        935.34        930.19        47.69 o                         
  31   0   2        862.84        807.80        50.92 o                         
  32   0   2       3685.61       3501.63        98.61 o                         
   0   1   2         35.87         74.17        33.44 o                         
   1   1   2       2408.23       2440.03        32.98 o                         
   2   1   2        833.14        813.42        27.02 o                         
   3   1   2       1567.39       1566.96        34.33 o                         
   4   1   2        765.55        841.90        29.58 o                         
   5   1   2          3.75         29.89        25.19 o                         
   6   1   2         39.06         54.44        27.43 o                         
   7   1   2        153.55        145.90        25.88 o                         
   8   1   2        135.11        129.83        26.20 o                         
   9   1   2       1500.20       1458.44        29.14 o                         
  10   1   2       1252.21       1297.90        31.94 o                         
  11   1   2       1461.39       1490.35        28.65 o                         
  12   1   2        507.08        531.85        29.28 o                         
  13   1   2       1241.42       1285.40        29.76 o                         
  14   1   2         56.95         66.85        30.89 o                         
  15   1   2        362.67        380.26        30.52 o                         
  16   1   2          3.38         38.80        30.58 o                         
  17   1   2          9.55         30.45        29.02 o                         
  18   1   2        175.14        205.50        29.61 o                         
  19   1   2        647.61        640.24        29.67 o                         
  20   1   2         44.45        109.45        31.09 o                         
  21   1   2        569.74        576.09        31.57 o                         
  22   1   2        140.31        130.90        29.29 o                         
  23   1   2        661.74        705.34        33.02 o                         
  24   1   2        447.33        514.51        36.01 o                         
  25   1   2        297.51        312.66        34.33 o                         
  26   1   2         12.65         38.72        34.82 o                         
  27   1   2         20.71          4.02        33.88 o                         
  28   1   2         53.05         52.48        34.68 o                         
  29   1   2         14.00         52.86        34.90 o                         
  30   1   2         46.50         81.85        35.09 o                         
  31   1   2        193.40        215.54        36.38 o                         
   0   2   2      25926.01      26719.92       550.81 o                         
   1   2   2       4903.06       4748.19        85.91 o                         
   2   2   2       7523.77       7441.84       114.04 o                         
   3   2   2       2280.25       2159.14        46.34 o                         
   4   2   2       4143.76       4086.71        59.13 o                         
   5   2   2        344.63        397.47        31.76 o                         
   6   2   2        116.13        118.59        33.95 o                         
   7   2   2        797.45        789.79        30.04 o                         
   8   2   2       2276.59       2194.07        33.71 o                         
   9   2   2       4747.86       4716.48        59.46 o                         
  10   2   2      18874.57      19250.04       176.30 o                         
  11   2   2       3004.03       2962.79        37.28 o                         
  12   2   2      10969.44      10910.59       157.83 o                         
  13   2   2       3033.10       3013.08        36.98 o                         
  14   2   2       2679.86       2517.27        34.68 o                         
  15   2   2        177.15        181.16        28.43 o                         
  16   2   2       1143.25       1165.20        32.35 o                         
  17   2   2         42.27         90.61        34.79 o                         
  18   2   2        499.67        557.07        34.21 o                         
  19   2   2        578.45        592.49        33.64 o                         
  20   2   2       2756.62       2725.29        37.35 o                         
  21   2   2       1760.03       1804.46        35.88 o                         
  22   2   2       6090.06       6109.13        82.92 o                         
  23   2   2       1712.53       1663.01        39.41 o                         
  24   2   2       2682.73       2820.53        40.85 o                         
  25   2   2        607.04        672.86        39.31 o                         
  26   2   2       1779.64       1813.44        41.78 o                         
  27   2   2         10.04          5.08        37.60 o                         
  28   2   2         24.43        106.40        44.37 o                         
  29   2   2        226.34        379.45        43.96 o                         
  30   2   2        407.12        395.65        43.19 o                         
  31   2   2        492.85        514.25        41.48 o                         
   0   3   2         37.81        129.45        45.26 o                         
   1   3   2      10067.55      10039.83       143.79 o                         
   2   3   2       3409.02       3410.62        37.93 o                         
   3   3   2       6603.20       6450.63       112.76 o                         
   4   3   2       3319.85       3316.05        57.78 o                         
   5   3   2          7.42         34.64        26.87 o                         
   6   3   2        284.75        312.50        30.37 o                         
   7   3   2        717.27        680.08        30.17 o                         
   8   3   2        847.66        839.90        29.06 o                         
   9   3   2       6708.75       6560.92        59.67 o                         
  10   3   2       4969.57       5023.87        58.61 o                         
  11   3   2       6561.35       6099.55       148.93 o                         
  12   3   2       2351.38       2251.03        30.46 o                         
  13   3   2       6027.40       5939.72        53.53 o                         
  14   3   2        278.88        285.21        32.64 o                         
  15   3   2       1594.88       1584.27        32.67 o                         
  16   3   2         19.08        101.74        33.57 o                         
  17   3   2         49.14         59.01        29.85 o                         
  18   3   2        877.60        880.07        32.13 o                         
  19   3   2       2892.06       2998.63        62.66 o                         
  20   3   2        181.03        234.16        33.79 o                         
  21   3   2       2691.47       2807.65        38.86 o                         
  22   3   2        656.14        666.50        37.64 o                         
  23   3   2       3338.06       3377.53        43.48 o                         
  24   3   2       2279.79       2271.68        40.20 o                         
  25   3   2       1485.99       1583.63        41.53 o                         
  26   3   2         75.57        110.70        38.56 o                         
  27   3   2        104.51        162.80        38.99 o                         
  28   3   2        245.40        210.82        40.90 o                         
  29   3   2         46.30         17.86        44.10 o                         
  30   3   2        233.82        288.18        91.42 o                         
   0   4   2       1159.58       1282.83        46.84 o                         
   1   4   2        369.91        358.95        29.17 o                         
   2   4   2        863.53        850.20        27.68 o                         
   3   4   2         44.81         67.69        24.60 o                         
   4   4   2       1522.44       1505.93        30.40 o                         
   5   4   2        835.52        911.23        31.75 o                         
   6   4   2        182.19        215.71        30.42 o                         
   7   4   2        101.14        116.99        31.17 o                         
   8   4   2        566.78        591.64        30.76 o                         
   9   4   2        996.30       1038.92        29.71 o                         
  10   4   2        752.91        770.08        32.13 o                         
  11   4   2        333.41        359.19        29.44 o                         
  12   4   2       1110.01       1044.92        31.74 o                         
  13   4   2        565.85        633.74        29.71 o                         
  14   4   2       1167.21       1140.65        31.70 o                         
  15   4   2         11.22         28.85        30.44 o                         
  16   4   2         77.63         59.28        29.04 o                         
  17   4   2          2.70         28.97        30.73 o                         
  18   4   2        139.77        177.14        31.95 o                         
  19   4   2         11.32         26.37        32.81 o                         
  20   4   2         56.28         98.22        32.50 o                         
  21   4   2        290.20        302.01        33.80 o                         
  22   4   2        588.93        622.23        33.97 o                         
  23   4   2        224.89        255.34        36.92 o                         
  24   4   2        598.03        712.63        39.36 o                         
  25   4   2        188.95        239.05        39.13 o                         
  26   4   2        346.72        363.81        43.01 o                         
  27   4   2         68.81         99.95        40.04 o                         
  28   4   2          4.42         45.71        40.56 o                         
   0   5   2        131.18        148.39        36.86 o                         
   1   5   2       7023.70       6879.96        80.55 o                         
   2   5   2       2251.30       2303.33        35.25 o                         
   3   5   2       4725.38       4666.77        51.02 o                         
   4   5   2       2019.09       2007.80        34.76 o                         
   5   5   2          3.46         21.94        29.66 o                         
   6   5   2        166.41         97.51        31.99 o                         
   7   5   2        500.50        495.25        32.59 o                         
   8   5   2        623.06        632.01        28.09 o                         
   9   5   2       4929.95       5105.42        78.81 o                         
  10   5   2       4032.52       4070.64        41.70 o                         
  11   5   2       4708.94       4666.58        63.78 o                         
  12   5   2       1859.72       1827.23        47.82 o                         
  13   5   2       4988.16       4955.79        86.77 o                         
  14   5   2        101.06        123.30        32.66 o                         
  15   5   2       1092.78       1073.04        35.64 o                         
  16   5   2         40.62         78.74        32.33 o                         
  17   5   2         62.00        114.23        31.05 o                         
  18   5   2        565.38        568.11        33.63 o                         
  19   5   2       1977.41       2030.15        37.95 o                         
  20   5   2        148.02        185.59        36.86 o                         
  21   5   2       1992.96       2001.17        43.84 o                         
  22   5   2        532.50        554.08        42.35 o                         
  23   5   2       2870.14       2896.45        82.34 o                         
  24   5   2       1844.69       1761.07        75.74 o                         
  25   5   2       1242.18       1198.72        59.55 o                         
  26   5   2         95.04        320.69        98.81 o                         
   0   6   2        795.90        782.50        45.48 o                         
   1   6   2        117.78        178.74        32.04 o                         
   2   6   2        107.16        115.79        32.26 o                         
   3   6   2        216.36        239.98        27.48 o                         
   4   6   2         96.81         90.20        31.24 o                         
   5   6   2        677.53        649.01        31.43 o                         
   6   6   2         48.62         89.96        36.83 o                         
   7   6   2          3.76         43.50        33.07 o                         
   8   6   2          3.89         32.84        29.63 o                         
   9   6   2         59.05         74.88        30.81 o                         
  10   6   2        981.32       1073.30        31.60 o                         
  11   6   2         71.95        122.22        32.53 o                         
  12   6   2        187.38        211.90        35.26 o                         
  13   6   2          3.66        104.11        49.25 o                         
  14   6   2        113.26        130.43        30.72 o                         
  15   6   2        202.22        159.65        34.49 o                         
  16   6   2         42.12        128.35        37.09 o                         
  17   6   2          0.23         21.95        36.29 o                         
  18   6   2          1.29        -18.63        41.76 o                         
  19   6   2        408.55        386.29        43.65 o                         
  20   6   2        314.32        363.82        37.16 o                         
  21   6   2          1.97         99.21        39.73 o                         
  22   6   2        146.75        191.07        41.11 o                         
   0   7   2        142.97        244.11        54.94 o                         
   1   7   2       1684.44       1607.30        38.56 o                         
   2   7   2        494.45        549.75        36.20 o                         
   3   7   2       1226.12       1158.59        38.03 o                         
   4   7   2        334.07        321.48        35.27 o                         
   5   7   2          1.52         25.45        34.62 o                         
   6   7   2          2.20         80.99        47.81 o                         
   7   7   2         90.66        141.80        34.62 o                         
   8   7   2         75.71        139.28        35.04 o                         
   9   7   2       1279.72       1369.15        37.70 o                         
  10   7   2       1635.95       1643.07        38.95 o                         
  11   7   2       1082.24       1050.92        44.77 o                         
  12   7   2        544.34        601.59        42.36 o                         
  13   7   2       1555.01       1432.03        70.13 o                         
  14   7   2         10.90         32.96        36.51 o                         
  15   7   2        217.13        191.59        34.10 o                         
  16   7   2         45.45         49.51        38.75 o                         
  17   7   2         44.12         95.65        43.06 o                         
  18   7   2         56.50        117.61        41.67 o                         
   0   8   2       1008.37       1027.96        58.95 o                         
   1   8   2        271.43        338.41        41.27 o                         
   2   8   2        373.08        413.36        39.37 o                         
   3   8   2        265.61        269.16        44.38 o                         
   4   8   2         62.83         95.11        33.57 o                         
   5   8   2        306.06        291.66        39.31 o                         
   6   8   2          2.09         -8.61        42.70 o                         
   7   8   2         16.73          7.34        38.65 o                         
   8   8   2         65.33         77.18        44.04 o                         
   9   8   2          6.44         45.90        37.51 o                         
  10   8   2       1119.38       1152.48        53.43 o                         
  11   8   2        200.54        231.53        38.29 o                         
   1   1   3         38.21         46.07        28.90 o                         
   2   1   3        212.39        136.88        25.83 o                         
   3   1   3      10147.26      10361.12        93.70 o                         
   4   1   3      11582.87      11853.52        84.10 o                         
   5   1   3       8612.98       8799.67        86.46 o                         
   6   1   3      13417.24      13800.08       108.70 o                         
   7   1   3      10560.38      10826.06        97.11 o                         
   8   1   3       4647.36       4452.41        44.39 o                         
   9   1   3       2894.19       2932.37        34.82 o                         
  10   1   3       1123.54       1131.25        29.96 o                         
  11   1   3        130.42        132.75        30.30 o                         
  12   1   3       1282.97       1307.98        30.65 o                         
  13   1   3       1122.76       1199.53        30.58 o                         
  14   1   3       3426.17       3390.34        48.02 o                         
  15   1   3       4329.94       4501.91        52.04 o                         
  16   1   3       7229.32       7038.86        67.50 o                         
  17   1   3       5885.66       5786.75        77.37 o                         
  18   1   3       3082.44       3119.69        60.14 o                         
  19   1   3       4626.52       4624.44        55.19 o                         
  20   1   3        774.84        843.35        35.48 o                         
  21   1   3        607.33        660.18        41.47 o                         
  22   1   3        326.92        274.00        33.39 o                         
  23   1   3         55.57        108.26        36.61 o                         
  24   1   3        753.02        746.98        35.26 o                         
  25   1   3       1594.04       1453.98        40.28 o                         
  26   1   3       3836.65       3519.57        44.80 o                         
  27   1   3       1431.38       1397.75        40.48 o                         
  28   1   3       1824.74       1709.43        42.30 o                         
  29   1   3       2167.25       1960.31        40.88 o                         
  30   1   3        639.94        563.30        54.45 o                         
   1   2   3        159.40        179.41        24.40 o                         
   2   2   3        798.93        728.82        29.68 o                         
   3   2   3       2265.76       2298.40        40.33 o                         
   4   2   3       2013.70       2046.87        34.61 o                         
   5   2   3       2836.05       2880.35        47.05 o                         
   6   2   3       2073.80       2010.63        37.39 o                         
   7   2   3       2761.44       2752.95        38.99 o                         
   8   2   3       4329.68       4274.85        62.00 o                         
   9   2   3        467.28        457.79        31.63 o                         
  10   2   3       1393.94       1439.53        33.74 o                         
  11   2   3          1.23         44.06        27.27 o                         
  12   2   3       2619.06       2766.87        34.15 o                         
  13   2   3        653.63        702.19        35.65 o                         
  14   2   3        467.65        493.14        36.09 o                         
  15   2   3       2042.42       2071.93        38.30 o                         
  16   2   3        887.58        886.02        36.02 o                         
  17   2   3       1142.47       1120.20        34.91 o                         
  18   2   3       1582.76       1648.99        35.27 o                         
  19   2   3        762.06        864.27        39.28 o                         
  20   2   3        803.52        900.16        37.12 o                         
  21   2   3         73.65         94.58        36.23 o                         
  22   2   3         75.92         64.31        33.14 o                         
  23   2   3        101.97        118.71        37.42 o                         
  24   2   3        107.78        145.41        41.41 o                         
  25   2   3        619.69        682.14        40.30 o                         
  26   2   3        530.90        446.57        42.74 o                         
  27   2   3        604.39        599.08        39.91 o                         
  28   2   3        743.11        773.30        44.14 o                         
  29   2   3        409.80        406.51        44.89 o                         
   1   3   3         20.51         45.80        28.29 o                         
   2   3   3        163.83        139.26        34.80 o                         
   3   3   3       1989.58       1995.99        35.95 o                         
   4   3   3       3176.70       3179.71        58.33 o                         
   5   3   3       2098.70       2110.03        33.90 o                         
   6   3   3       3438.35       3478.03        54.88 o                         
   7   3   3       4199.47       4235.49        50.28 o                         
   8   3   3       1789.61       1784.40        47.62 o                         
   9   3   3        709.69        772.56        33.88 o                         
  10   3   3        537.53        528.63        34.80 o                         
  11   3   3         66.23        118.26        29.35 o                         
  12   3   3        846.60        832.77        31.42 o                         
  13   3   3        388.43        405.86        32.71 o                         
  14   3   3        800.86        819.06        33.69 o                         
  15   3   3       1413.83       1442.61        33.28 o                         
  16   3   3       1701.03       1638.86        51.59 o                         
  17   3   3       1063.35       1049.43        56.26 o                         
  18   3   3       1165.69       1193.31        36.65 o                         
  19   3   3       1491.34       1504.96        55.59 o                         
  20   3   3        301.01        321.73        36.27 o                         
  21   3   3        355.89        443.02        38.03 o                         
  22   3   3        129.34        168.21        39.70 o                         
  23   3   3         43.63         33.62        41.23 o                         
  24   3   3        181.90        269.21        45.51 o                         
  25   3   3        392.14        477.52        39.59 o                         
  26   3   3       1020.41        949.79        45.50 o                         
  27   3   3        498.28        492.70        45.85 o                         
  28   3   3        624.24        576.27        46.84 o                         
   1   4   3        295.63        338.67        34.26 o                         
   2   4   3        892.12        859.06        31.52 o                         
   3   4   3       2885.87       2831.51        49.13 o                         
   4   4   3       3140.45       3074.64        45.95 o                         
   5   4   3       4061.31       4132.87        64.74 o                         
   6   4   3       3819.62       3695.85        58.52 o                         
   7   4   3       4384.50       4361.81        53.32 o                         
   8   4   3       5417.38       5231.68        45.05 o                         
   9   4   3        788.08        785.73        33.22 o                         
  10   4   3       2042.53       2014.50        59.30 o                         
  11   4   3          0.11         30.04        33.62 o                         
  12   4   3       3393.47       3486.86        64.64 o                         
  13   4   3       1018.85       1000.13        48.51 o                         
  14   4   3        687.16        675.89        37.18 o                         
  15   4   3       3094.46       3129.14        57.41 o                         
  16   4   3       1644.06       1750.10        38.13 o                         
  17   4   3       1842.16       1914.15        43.80 o                         
  18   4   3       2198.96       2249.43        47.98 o                         
  19   4   3       1312.53       1435.26        44.82 o                         
  20   4   3       1197.66       1216.25        40.11 o                         
  21   4   3        148.54        220.42        44.63 o                         
  22   4   3        229.12        308.89        44.28 o                         
  23   4   3        146.97        179.17        40.23 o                         
  24   4   3        125.89        159.68        45.72 o                         
  25   4   3        946.74       1036.50        48.04 o                         
  26   4   3        984.24        965.98        46.43 o                         
   1   5   3          3.07         39.93        30.46 o                         
   2   5   3         44.47         63.40        33.30 o                         
   3   5   3         57.74         77.08        31.29 o                         
   4   5   3         16.27         72.74        34.31 o                         
   5   5   3          3.09         -1.50        31.64 o                         
   6   5   3          5.70         71.97        35.01 o                         
   7   5   3        527.04        538.72        34.87 o                         
   8   5   3        276.89        271.46        31.53 o                         
   9   5   3          1.59         80.50        36.20 o                         
  10   5   3        128.49        166.05        32.18 o                         
  11   5   3          8.92        -10.50        31.21 o                         
  12   5   3        365.48        427.88        32.61 o                         
  13   5   3         24.75         82.49        35.09 o                         
  14   5   3          7.82          5.03        36.48 o                         
  15   5   3         52.94        113.27        34.25 o                         
  16   5   3         21.57         69.66        32.61 o                         
  17   5   3        175.56        177.49        36.55 o                         
  18   5   3        102.27         82.83        36.42 o                         
  19   5   3         37.39         53.08        38.79 o                         
  20   5   3         30.79        121.99        44.09 o                         
  21   5   3        118.22        135.84        42.37 o                         
  22   5   3          8.54        112.34        46.94 o                         
  23   5   3         17.88         45.78        45.81 o                         
   1   6   3        164.73        130.72        31.36 o                         
   2   6   3        108.85        132.29        32.95 o                         
   3   6   3       1059.38       1057.31        32.61 o                         
   4   6   3       1533.70       1447.59        38.45 o                         
   5   6   3       1609.04       1624.07        36.62 o                         
   6   6   3       2400.29       2257.29        43.80 o                         
   7   6   3       2340.77       2281.40        43.99 o                         
   8   6   3       1630.15       1552.55        40.02 o                         
   9   6   3        379.33        438.63        36.38 o                         
  10   6   3        855.50        840.65        41.84 o                         
  11   6   3          0.08         18.56        37.15 o                         
  12   6   3       1028.34       1036.16        48.22 o                         
  13   6   3        439.11        486.41        33.08 o                         
  14   6   3        269.30        322.86        36.34 o                         
  15   6   3       1350.24       1321.59        39.62 o                         
  16   6   3       1080.25       1122.30        38.70 o                         
  17   6   3        791.45        822.69        47.03 o                         
  18   6   3        690.89        680.59        52.91 o                         
  19   6   3        722.47        745.72        44.31 o                         
  20   6   3        468.07        429.88        41.16 o                         
   1   7   3          2.01         52.33        37.72 o                         
   2   7   3         10.22         72.84        41.35 o                         
   3   7   3        755.47        684.31        36.08 o                         
   4   7   3        253.88        330.26        47.10 o                         
   5   7   3        415.93        351.37        38.47 o                         
   6   7   3        610.13        612.35        40.35 o                         
   7   7   3          7.10         14.90        32.99 o                         
   8   7   3          2.96         71.06        37.21 o                         
   9   7   3        155.40         65.04        37.68 o                         
  10   7   3          4.66         77.51        38.48 o                         
  11   7   3          1.17         30.63        37.34 o                         
  12   7   3         41.59         78.84        39.35 o                         
  13   7   3          4.93         97.91        41.61 o                         
  14   7   3        199.65        258.71        43.01 o                         
  15   7   3         48.70         42.65        42.60 o                         
   1   8   3         37.50         65.13        39.08 o                         
   2   8   3         28.75          6.86        48.38 o                         
   3   8   3        103.24        163.60        45.54 o                         
   4   8   3        271.80        233.66        48.96 o                         
   5   8   3        177.22        152.44       126.30 o                         
   0   0   4       1968.41       1795.73        55.44 o                         
   1   0   4      10403.02      10507.56       217.50 o                         
   2   0   4       2236.66       2348.49        43.34 o                         
   3   0   4       4223.37       4100.03        75.94 o                         
   4   0   4       2356.68       2460.20        50.89 o                         
   5   0   4        769.44        876.87        44.50 o                         
   6   0   4          1.97         18.31        39.25 o                         
   7   0   4       1679.34       1707.78        47.64 o                         
   8   0   4         61.21        133.88        45.77 o                         
   9   0   4       9041.36       9377.64       147.37 o                         
  10   0   4       9774.16      10230.42       104.14 o                         
  11   0   4       6920.79       7043.26       158.99 o                         
  12   0   4       3272.82       3345.60        54.19 o                         
  13   0   4       8213.74       8175.22       172.05 o                         
  14   0   4         70.09         62.58        41.48 o                         
  15   0   4        431.35        417.42        47.80 o                         
  16   0   4        868.13        896.15        48.45 o                         
  17   0   4        177.52        164.05        45.13 o                         
  18   0   4         14.87        109.55        50.78 o                         
  19   0   4       1349.18       1387.54        49.93 o                         
  20   0   4        155.65        185.09        47.97 o                         
  21   0   4       4290.56       4044.37        85.25 o                         
  22   0   4       1436.60       1455.64        68.91 o                         
  23   0   4       3497.27       3280.94       103.22 o                         
  24   0   4       2049.67       1828.61        57.41 o                         
  25   0   4       1489.05       1456.84        69.30 o                         
  26   0   4        930.12        817.22        61.31 o                         
  27   0   4        155.11         99.84        62.64 o                         
   0   1   4        791.02        816.92        42.08 o                         
   1   1   4        342.28        362.35        25.79 o                         
   2   1   4        620.53        621.58        29.87 o                         
   3   1   4        249.62        239.58        28.17 o                         
   4   1   4        375.02        401.16        28.65 o                         
   5   1   4          1.52          4.93        29.67 o                         
   6   1   4        141.83        169.67        28.52 o                         
   7   1   4         16.58         41.21        27.40 o                         
   8   1   4        628.94        632.69        32.59 o                         
   9   1   4        229.46        248.48        30.96 o                         
  10   1   4        164.12        215.66        29.92 o                         
  11   1   4        146.47        198.78        31.07 o                         
  12   1   4        554.36        608.19        35.09 o                         
  13   1   4        279.03        302.41        30.92 o                         
  14   1   4        737.17        767.72        35.69 o                         
  15   1   4         76.85         90.21        33.77 o                         
  16   1   4          0.53         24.61        36.63 o                         
  17   1   4         11.42         23.66        32.46 o                         
  18   1   4        187.96        260.36        36.93 o                         
  19   1   4         70.73         93.53        35.22 o                         
  20   1   4        208.90        269.00        37.41 o                         
  21   1   4         75.19        118.54        39.52 o                         
  22   1   4        358.94        364.10        43.89 o                         
  23   1   4        130.49        203.46        42.46 o                         
  24   1   4        199.38        260.68        44.76 o                         
  25   1   4         76.42        125.83        46.77 o                         
  26   1   4         37.89         70.61        43.90 o                         
  27   1   4         14.80         40.33        45.77 o                         
   0   2   4        930.09        873.34        37.46 o                         
   1   2   4       5946.49       5871.09        93.62 o                         
   2   2   4       1243.52       1226.50        31.28 o                         
   3   2   4       2398.05       2300.62        34.89 o                         
   4   2   4       1562.43       1565.02        31.81 o                         
   5   2   4        386.93        437.69        28.36 o                         
   6   2   4          0.94          3.76        26.40 o                         
   7   2   4        866.37        862.13        29.45 o                         
   8   2   4         30.64         80.44        33.45 o                         
   9   2   4       4959.85       4884.86        81.01 o                         
  10   2   4       5481.30       5402.16        65.07 o                         
  11   2   4       3940.52       3929.78        56.91 o                         
  12   2   4       1818.40       1889.09        37.29 o                         
  13   2   4       4698.45       4754.70        53.71 o                         
  14   2   4         35.12         34.32        36.76 o                         
  15   2   4        337.39        366.51        31.29 o                         
  16   2   4        523.26        533.70        34.50 o                         
  17   2   4         63.87        125.86        37.57 o                         
  18   2   4         17.33         87.58        39.30 o                         
  19   2   4        846.93        927.59        37.95 o                         
  20   2   4         36.59         43.74        42.63 o                         
  21   2   4       2444.72       2434.31        53.33 o                         
  22   2   4        729.81        812.22        44.61 o                         
  23   2   4       2006.82       2057.01        45.62 o                         
  24   2   4       1351.12       1277.35        52.64 o                         
  25   2   4        892.04        993.26        53.52 o                         
  26   2   4        566.62        552.61        49.02 o                         
   0   3   4       4239.74       4297.23       113.64 o                         
   1   3   4       1535.00       1539.36        35.08 o                         
   2   3   4       2874.60       2941.01        47.40 o                         
   3   3   4       1099.64       1072.80        34.16 o                         
   4   3   4       1628.03       1716.33        34.51 o                         
   5   3   4          1.11         -9.05        31.12 o                         
   6   3   4        608.57        674.19        34.67 o                         
   7   3   4         74.92         77.30        31.24 o                         
   8   3   4       2813.29       2799.16        47.42 o                         
   9   3   4       1099.57       1195.55        41.72 o                         
  10   3   4        974.91       1015.36        42.19 o                         
  11   3   4        695.34        764.98        33.25 o                         
  12   3   4       2724.59       2763.26        53.55 o                         
  13   3   4       1384.70       1364.97        35.49 o                         
  14   3   4       3269.90       3276.22        41.91 o                         
  15   3   4        350.65        417.99        37.23 o                         
  16   3   4          0.92         87.30        38.79 o                         
  17   3   4         67.59        140.57        39.48 o                         
  18   3   4        835.57        929.38        40.95 o                         
  19   3   4        312.73        397.72        38.18 o                         
  20   3   4       1075.87       1011.32        42.36 o                         
  21   3   4        354.02        362.13        40.83 o                         
  22   3   4       1834.02       1823.83        78.34 o                         
  23   3   4        671.99        734.92        54.62 o                         
  24   3   4        917.57        892.37        51.40 o                         
  25   3   4        380.91        438.90        46.80 o                         
   0   4   4          5.85         -4.50        48.92 o                         
   1   4   4        800.51        787.52        29.03 o                         
   2   4   4        163.03        147.65        30.21 o                         
   3   4   4        298.54        278.99        30.63 o                         
   4   4   4        517.71        462.79        34.75 o                         
   5   4   4         12.52         40.16        35.26 o                         
   6   4   4         30.91         65.40        36.08 o                         
   7   4   4         51.25         34.64        39.58 o                         
   8   4   4          1.68         25.42        32.55 o                         
   9   4   4        492.25        553.21        32.50 o                         
  10   4   4        565.35        484.65        39.49 o                         
  11   4   4        463.45        493.05        34.53 o                         
  12   4   4        174.91        184.89        33.14 o                         
  13   4   4        556.90        536.15        38.27 o                         
  14   4   4          6.05          6.69        33.57 o                         
  15   4   4        151.08        103.64        38.96 o                         
  16   4   4         74.24         87.20        38.61 o                         
  17   4   4          3.49        -38.17        38.17 o                         
  18   4   4         25.06         11.61        51.54 o                         
  19   4   4        174.19        245.37        35.69 o                         
  20   4   4         43.05        119.55        43.04 o                         
  21   4   4        278.68        276.23        42.32 o                         
  22   4   4         26.46        117.62        46.66 o                         
  23   4   4        235.74        237.63        44.70 o                         
   0   5   4       4289.11       4215.45       149.40 o                         
   1   5   4       1069.74       1036.29        36.14 o                         
   2   5   4       2080.72       2082.71        37.41 o                         
   3   5   4        746.08        721.31        34.94 o                         
   4   5   4        917.47        951.99        36.05 o                         
   5   5   4         19.85         54.74        33.94 o                         
   6   5   4        315.21        373.21        31.46 o                         
   7   5   4         43.72         38.23        38.00 o                         
   8   5   4       1755.14       1609.25        53.56 o                         
   9   5   4        938.61        940.47        38.09 o                         
  10   5   4       1226.21       1318.42        33.44 o                         
  11   5   4        494.17        403.87        35.16 o                         
  12   5   4       2231.67       2221.96        68.50 o                         
  13   5   4       1196.00       1199.04        50.46 o                         
  14   5   4       2011.58       2002.80        49.88 o                         
  15   5   4        195.79        248.24        39.99 o                         
  16   5   4         26.79         78.13        38.49 o                         
  17   5   4         75.82         60.62        39.57 o                         
  18   5   4        483.12        460.24        57.18 o                         
  19   5   4        160.73        204.83        39.55 o                         
  20   5   4       1021.43       1089.67        49.82 o                         
   0   6   4        441.80        421.81        50.77 o                         
   1   6   4         32.53        134.47        38.90 o                         
   2   6   4          5.21        -16.41        37.39 o                         
   3   6   4         18.10         46.43        35.67 o                         
   4   6   4         50.93         74.35        35.89 o                         
   5   6   4         63.82        134.51        37.56 o                         
   6   6   4         34.68         86.29        41.27 o                         
   7   6   4         44.41         66.22        42.89 o                         
   8   6   4          5.86         40.33        40.82 o                         
   9   6   4        128.97        210.09        47.90 o                         
  10   6   4         87.58        242.47        41.36 o                         
  11   6   4         55.85        152.90        36.41 o                         
  12   6   4         48.44        112.81        49.00 o                         
  13   6   4         72.20         82.96        37.21 o                         
  14   6   4          0.34         40.82        40.36 o                         
  15   6   4         36.40        101.33        39.08 o                         
  16   6   4          3.35         10.25        39.59 o                         
   0   7   4       1751.65       1531.86       109.20 o                         
   1   7   4        222.34        198.05        50.01 o                         
   2   7   4        479.57        526.66        42.38 o                         
   3   7   4        140.91        102.75        41.91 o                         
   4   7   4         83.97        147.86        39.79 o                         
   5   7   4         55.93         13.56        40.52 o                         
   6   7   4         17.23         58.69        46.24 o                         
   7   7   4          3.92         17.02        42.02 o                         
   8   7   4        216.90        217.00        42.25 o                         
   9   7   4        370.45        205.50        52.80 o                         
   1   1   5          3.97         24.82        28.32 o                         
   2   1   5       3017.87       2957.24        49.40 o                         
   3   1   5        172.21        188.74        31.87 o                         
   4   1   5       5621.60       5724.20       105.75 o                         
   5   1   5        167.24        241.23        31.08 o                         
   6   1   5       8754.52       9089.02       157.66 o                         
   7   1   5       1963.83       1928.75        43.13 o                         
   8   1   5        681.57        652.17        33.32 o                         
   9   1   5         30.45        -10.06        33.55 o                         
  10   1   5        269.10        319.89        40.08 o                         
  11   1   5        136.42        174.55        40.59 o                         
  12   1   5        353.92        303.58        34.20 o                         
  13   1   5          5.43         36.45        36.14 o                         
  14   1   5       2361.10       2492.72        48.44 o                         
  15   1   5        514.71        548.06        38.14 o                         
  16   1   5       7396.27       7563.08       117.66 o                         
  17   1   5         10.45         24.88        42.46 o                         
  18   1   5       2562.43       2573.81        70.59 o                         
  19   1   5        505.35        497.88        43.26 o                         
  20   1   5       1227.84       1210.71        42.53 o                         
  21   1   5        276.96        325.03        45.47 o                         
  22   1   5         47.26         99.85        50.07 o                         
  23   1   5        123.63        153.43        50.06 o                         
   1   2   5        120.09        109.50        31.04 o                         
   2   2   5        132.69        139.49        31.26 o                         
   3   2   5        914.14        901.77        31.84 o                         
   4   2   5         42.16         33.46        31.31 o                         
   5   2   5       1632.24       1716.92        39.88 o                         
   6   2   5        172.83        178.77        32.31 o                         
   7   2   5       2193.26       2202.14        40.35 o                         
   8   2   5        158.78        204.64        37.54 o                         
   9   2   5        372.84        432.92        38.59 o                         
  10   2   5        137.45        125.62        37.46 o                         
  11   2   5          2.74         40.31        34.10 o                         
  12   2   5         24.01        124.96        36.67 o                         
  13   2   5        533.41        589.80        41.99 o                         
  14   2   5          4.33          6.91        34.86 o                         
  15   2   5       1440.48       1482.26        54.33 o                         
  16   2   5         57.40         83.71        41.24 o                         
  17   2   5        583.83        609.72        39.69 o                         
  18   2   5        115.06        111.36        49.66 o                         
  19   2   5        581.26        659.42        44.26 o                         
  20   2   5        257.98        278.14        50.97 o                         
  21   2   5        118.00        213.92        52.59 o                         
  22   2   5          4.45         17.79        46.44 o                         
   1   3   5          3.84         39.25        31.61 o                         
   2   3   5       1629.92       1537.36        36.55 o                         
   3   3   5         24.91         74.32        30.14 o                         
   4   3   5       1346.48       1362.55        37.55 o                         
   5   3   5         17.38         25.62        36.83 o                         
   6   3   5       2045.39       2043.66        36.27 o                         
   7   3   5        683.25        663.22        33.94 o                         
   8   3   5        408.62        394.40        37.47 o                         
   9   3   5          5.64         41.26        35.18 o                         
  10   3   5        163.10        213.68        37.89 o                         
  11   3   5         49.74         67.62        35.77 o                         
  12   3   5         30.61          0.71        37.23 o                         
  13   3   5          1.60         36.14        34.33 o                         
  14   3   5        574.21        507.87        38.90 o                         
  15   3   5        137.61        187.97        40.04 o                         
  16   3   5       1810.41       1814.67        45.53 o                         
  17   3   5          4.17         30.53        42.20 o                         
  18   3   5       1069.88       1031.48        45.01 o                         
  19   3   5        161.62        169.87        44.24 o                         
  20   3   5        603.51        563.82        40.87 o                         
  21   3   5        102.41        187.44        53.89 o                         
   1   4   5        178.07        223.49        34.88 o                         
   2   4   5        183.68        165.42        36.30 o                         
   3   4   5       1564.94       1553.58        41.07 o                         
   4   4   5         67.92        105.41        36.15 o                         
   5   4   5       2512.86       2486.77        44.23 o                         
   6   4   5        290.35        284.58        40.48 o                         
   7   4   5       3421.93       3310.73        41.21 o                         
   8   4   5        221.51        266.61        35.23 o                         
   9   4   5        632.89        632.40        39.05 o                         
  10   4   5        243.75        214.68        40.96 o                         
  11   4   5          5.83         45.11        36.64 o                         
  12   4   5         63.45        131.80        38.75 o                         
  13   4   5        768.12        809.58        51.97 o                         
  14   4   5          1.49         24.03        38.53 o                         
  15   4   5       2224.06       2214.97        43.84 o                         
  16   4   5         89.99        163.08        40.59 o                         
  17   4   5       1065.31       1076.29        66.24 o                         
  18   4   5        159.56        203.49        43.86 o                         
   1   5   5          1.78         23.31        37.28 o                         
   2   5   5        338.81        284.14        39.73 o                         
   3   5   5          4.52         40.16        42.13 o                         
   4   5   5          5.46         55.21        41.30 o                         
   5   5   5         17.37         32.55        37.53 o                         
   6   5   5         14.10          3.11        38.23 o                         
   7   5   5         34.77         95.59        39.86 o                         
   8   5   5         96.83         89.54        38.08 o                         
   9   5   5          1.77         57.54        38.17 o                         
  10   5   5         43.91         76.84        39.64 o                         
  11   5   5          1.64         49.78        39.98 o                         
  12   5   5         29.53          2.93        36.49 o                         
  13   5   5          0.05          0.18        36.27 o                         
  14   5   5          2.55         57.71        39.87 o                         
  15   5   5          0.24          1.53        60.97 o                         
   1   6   5         71.92        165.05        41.14 o                         
   2   6   5         17.26         41.74        41.29 o                         
   3   6   5        887.05        802.90        48.07 o                         
   4   6   5         48.88         29.56        37.04 o                         
   5   6   5       1073.09       1023.56        50.86 o                         
   6   6   5        175.80        183.39        49.43 o                         
   7   6   5       1429.10       1329.36        47.48 o                         
   8   6   5         55.36         11.43        42.42 o                         
   0   0   6        544.46        548.85        78.18 o                         
   1   0   6       3765.89       3865.10       126.52 o                         
   2   0   6         30.81        136.76        55.81 o                         
   3   0   6       2471.00       2554.25        61.78 o                         
   4   0   6          0.27         90.79        56.66 o                         
   5   0   6         17.29         61.31        53.74 o                         
   6   0   6         10.84        107.26        57.40 o                         
   7   0   6        318.04        310.21        57.97 o                         
   8   0   6         34.15         30.75        62.58 o                         
   9   0   6       2080.68       2188.63        66.77 o                         
  10   0   6        123.05        132.01        50.64 o                         
  11   0   6       3135.66       2943.46       189.02 o                         
  12   0   6          1.42        -20.09        72.76 o                         
  13   0   6       2431.89       2505.18       120.99 o                         
  14   0   6        222.98        265.33        65.99 o                         
  15   0   6        676.48        530.42        75.74 o                         
  16   0   6        133.69        196.72        63.98 o                         
  17   0   6          3.78         -2.18        74.54 o                         
  18   0   6         85.45        112.66        79.51 o                         
   0   1   6        212.71        309.39        54.38 o                         
   1   1   6          0.62         39.19        36.07 o                         
   2   1   6        253.15        282.51        35.76 o                         
   3   1   6          0.74        -25.05        37.33 o                         
   4   1   6        207.16        255.46        40.01 o                         
   5   1   6         26.87         65.43        40.34 o                         
   6   1   6         91.99         88.33        40.47 o                         
   7   1   6          0.26         -3.23        39.28 o                         
   8   1   6        215.75        302.96        40.93 o                         
   9   1   6         11.74         36.48        44.99 o                         
  10   1   6         47.96         78.39        45.89 o                         
  11   1   6          4.87         49.24        42.41 o                         
  12   1   6        215.99        248.66        42.21 o                         
  13   1   6         30.88         56.54        42.70 o                         
  14   1   6        349.24        361.37        42.52 o                         
  15   1   6          2.45         70.63        47.33 o                         
  16   1   6          0.85         81.49        48.20 o                         
  17   1   6          2.23         54.84        52.56 o                         
  18   1   6        121.77        146.14        76.17 o                         
   0   2   6        297.83        239.97        47.94 o                         
   1   2   6       2217.96       2093.37        39.73 o                         
   2   2   6         20.24         67.92        36.48 o                         
   3   2   6       1481.49       1344.61        37.66 o                         
   4   2   6          0.12         45.57        37.26 o                         
   5   2   6         29.26        129.65        39.87 o                         
   6   2   6         10.80         48.36        34.75 o                         
   7   2   6        155.36        246.09        37.76 o                         
   8   2   6         29.64         92.93        41.91 o                         
   9   2   6       1133.24       1088.89        42.94 o                         
  10   2   6         68.46        129.97        41.97 o                         
  11   2   6       1783.72       1714.24        49.94 o                         
  12   2   6          0.07         21.39        44.54 o                         
  13   2   6       1363.93       1314.02        48.15 o                         
  14   2   6        110.53        114.52        50.53 o                         
  15   2   6        484.10        413.50        44.95 o                         
  16   2   6         90.04         49.66        49.49 o                         
   0   3   6       1351.04       1390.25        50.21 o                         
   1   3   6          3.25        -28.06        31.29 o                         
   2   3   6       1167.16       1191.27        38.07 o                         
   3   3   6          1.41         37.59        36.60 o                         
   4   3   6        820.87        712.67        41.16 o                         
   5   3   6        133.24        101.45        40.52 o                         
   6   3   6        354.65        343.40        39.20 o                         
   7   3   6          3.12         92.18        45.37 o                         
   8   3   6        940.16        920.26        38.07 o                         
   9   3   6         55.68         79.74        44.52 o                         
  10   3   6        311.69        359.10        42.11 o                         
  11   3   6         26.59         59.62        41.69 o                         
  12   3   6       1080.74        969.33        57.48 o                         
  13   3   6        150.93        228.42        42.01 o                         
  14   3   6       1592.51       1518.33        42.24 o                         
   0   4   6         12.69         45.38        46.76 o                         
   1   4   6        316.34        291.75        33.95 o                         
   2   4   6          3.21        104.02        43.09 o                         
   3   4   6        234.46        125.22        40.53 o                         
   4   4   6          0.55         67.55        40.08 o                         
   5   4   6         58.07         83.06        37.22 o                         
   6   4   6         11.09         60.53        37.07 o                         
   7   4   6          4.25        -24.76        38.30 o                         
   8   4   6         17.53        -21.55        44.23 o                         
   9   4   6         78.52        135.93        42.20 o                         
  10   4   6          8.16         80.74        50.12 o                         
   1   1   7         75.40         96.69        45.59 o                         
   2   1   7        114.80        130.38        42.56 o                         
   3   1   7         19.22         85.86        42.56 o                         
   4   1   7       1283.19       1326.94        59.66 o                         
   5   1   7        114.21        153.31        42.85 o                         
   6   1   7       2403.26       2295.17        51.85 o                         
   7   1   7         40.37        124.54       105.77 o                         
   1   2   7          3.92         24.44        45.24 o                         
   2   2   7          3.39         93.49        67.89 o                         
                                                                                
